# Supplementary material for: Whole Genome DNA Methylation Variations in Mammary Gland Tissues from Holstein Cattle Producing Milk with Various Fat and Protein Contents
Source: Genes (Basel). 2021 Oct 28;12(11):1727. doi: 10.3390/genes12111727 (PMC8618717; doi:10.3390/genes12111727)
Supplement: Supplementary file 1 [file genes-12-01727-s001.zip]

Archive with 13 entries (12 files):
- SupplementaryMaterial/
- SupplementaryMaterial/FigureS1_methylation_identification.tif
- SupplementaryMaterial/FigureS2_methylation_level_of_common_sites.tif
- SupplementaryMaterial/FigureS3_methylation_density_of_common_sites.tif
- SupplementaryMaterial/FigureS4_DMgene_loc112332278_mir2887_1_chr2_MF.tif
- SupplementaryMaterial/TableS1_bismark_summary_report_of_WGBS_data.xlsx
- SupplementaryMaterial/TableS2_methylation_sites_with_at_least_10_coverage_annotation.xlsx
- SupplementaryMaterial/TableS3_DMCs_identified_from_three_comparison.xlsx
- SupplementaryMaterial/TableS4_Distribution_DMC_in_chromosome.xlsx
- SupplementaryMaterial/TableS5_Signicant_genes_harboring_DMCs.xlsx
- SupplementaryMaterial/TableS6_hyper_hypo_DMCs_identified_from_three_comparison.xlsx
- SupplementaryMaterial/TableS7_QTLs_harboring_DMCs.xlsx
- SupplementaryMaterial/TableS8_Genes_harboring_DMC_that_overlapping_QTLs.xlsx
