# Supplementary material for: Whole Genome DNA Methylation Variations in Mammary Gland Tissues from Holstein Cattle Producing Milk with Various Fat and Protein Contents
Source: Genes (Basel). 2021 Oct 28;12(11):1727. doi: 10.3390/genes12111727 (PMC8618717; doi:10.3390/genes12111727)
Supplement: Supplementary file 1 [file genes-12-01727-s001.zip › SupplementaryMaterial/TableS1_bismark_summary_report_of_WGBS_data.xlsx]

## Sheet: bismark_summary_report
sample	Status	Total clean Reads	Aligned Reads	Unaligned Reads	Aligned rate	Ambiguously Aligned Reads	No Genomic Sequence	Duplicate Reads (removed)	Unique Reads (Effective reads)	Unique aligned rate	Methylated CpGs	Unmethylated CpGs	Methylated CHGs	Unmethylated CHGs	Methylated CHHs	Unmethylated CHHs
MG_524_R1	HMF	183973098	96569702	78065483	0.524912	9337086	827	6344411	90225291	0.934302	141699157	60440075	11713013	923711640	65889807	3064628523
MG_222_R1	HMF	195264358	102570522	82814525	0.525291	9878434	877	8069579	94500943	0.921327	148762885	60803605	12887998	951011498	71334799	3139270706
MG_215_R1	HMF	200059097	107248656	83078549	0.536085	9730976	916	7309836	99938820	0.931842	157535991	68182725	13383740	1019963113	74501864	3379081756
MG_184_R1	HMF	215297997	113012807	92005735	0.524913	10278667	788	8436121	104576686	0.925353	165592226	70145434	13968463	1071182726	77861892	3548212854
MG_241_R1	HMFP	187222920	97356913	81059713	0.520005	8805534	760	7093626	90263287	0.927138	138480291	59395551	12322795	901315846	68354823	2996724030
MG_700_R1	HMFP	189059998	98953013	80485212	0.523395	9620964	809	6744769	92208244	0.931839	148105802	59428439	12616959	940443482	69602163	3111621634
MG_194_R1	HMFP	202298725	107575389	85094654	0.531765	9627873	809	7873480	99701909	0.92681	160066336	64281388	13537790	1017832541	74864933	3365667758
MG_9002_R1	HMP	180294283	93494541	77885219	0.518566	8913768	755	6509238	86985303	0.930378	134751079	55639716	11515535	869531679	65107477	2888693487
MG_710_R1	HMP	201309548	105514101	86002368	0.524139	9792236	843	7618087	97896014	0.9278	156525854	63687241	13138389	999231341	72905525	3310476904
MG_107_R1	LMF	188828693	92486035	88623499	0.489788	7718461	698	6834575	85651460	0.926102	131099621	56235896	11622315	861050475	64684341	2864123046
MG_634_R1	LMF	190609727	99221914	81217356	0.52055	10169616	841	6854496	92367418	0.930918	145284199	61003982	12337676	939170626	68730321	3115881854
MG_243_R1	LMFP	182788629	95749783	77695234	0.523828	9342819	793	6470319	89279464	0.932425	141355877	55990277	12244918	900552527	67674314	2986543698
MG_618_R1	LMFP	190376278	102014885	79207034	0.535859	9153617	742	7176350	94838535	0.929654	150283139	62845382	12814557	969156201	71047532	3215716641
MG_729_R1	LMFP	199208543	106207612	83071476	0.533148	9928580	875	8017303	98190309	0.924513	160480310	63806116	13385391	1017476394	74083957	3365720153
MG_485_R1	LMP	161967892	83672409	69498685	0.516599	8796093	705	5575268	78097141	0.933368	123908880	47426237	10316731	779350749	58007166	2592120396
MG_510_R1	LMP	193727130	102606784	80819695	0.529646	10299739	912	6970620	95636164	0.932065	152268188	62133871	12793545	969242988	70791920	3202734243
MG_720_R1	LMP	206058931	109420114	86576727	0.531014	10061286	804	9127254	100292860	0.916585	160085362	66173079	13761512	1018448276	75726367	3360064076
Average		1.92256e+08	1.00804e+08	8.1953e+07	0.524088	9497397	809.059	7.23678e+06	9.35676e+07	0.928377	1.48017e+08	6.10364e+07	1.26095e+07	9.49922e+08	7.00688e+07	3.14749e+09
No genomic sequence: Genomic sequence context not extractable (edges of chromosomes)
NB: I added a thousand separator for the number above. It should be done elsewhere
