# Supplementary material for: Whole Genome DNA Methylation Variations in Mammary Gland Tissues from Holstein Cattle Producing Milk with Various Fat and Protein Contents
Source: Genes (Basel). 2021 Oct 28;12(11):1727. doi: 10.3390/genes12111727 (PMC8618717; doi:10.3390/genes12111727)
Supplement: Supplementary file 1 [file genes-12-01727-s001.zip › SupplementaryMaterial/TableS2_methylation_sites_with_at_least_10_coverage_annotation.xlsx]

## Sheet: Table S2-A_Met sites All
Table S2-A : methylation sites with more than 10 coverages per sample
	CpG all	CpG 10x	CpG 10x/ CpG all	CHG all	CHG 10x	CHG 10x /CHG all	CHH all	CHH 10 x	CHH 10 x/CHH all
MG_107	187335517	805594	0.00430027	872672790	4021457	0.00460821	2928807387	14381398	0.00491033
MG_184	235737660	1922935	0.0081571	1085151189	10047910	0.00925946	3626074746	35704278	0.00984654
MG_194	224347724	1613095	0.00719016	1031370331	8327088	0.00807381	3440532691	29162831	0.00847625
MG_215	225718716	1595483	0.00706846	1033346853	7971788	0.00771453	3453583620	28560009	0.00826967
MG_222	209566490	1252291	0.00597563	963899496	6367655	0.00660614	3210605505	22191523	0.00691194
MG_241	197875842	1018655	0.00514795	913638641	5104890	0.00558743	3065078853	18354193	0.00598816
MG_243	197346154	950191	0.00481484	912797445	4730125	0.00518201	3054218012	16692637	0.00546544
MG_485	171335117	556744	0.00324944	789667480	2511772	0.0031808	2650127562	8895122	0.00335649
MG_510	214402059	1301707	0.00607134	982036533	6567531	0.00668766	3273526163	22958141	0.00701328
MG_524	202139232	1011538	0.00500416	935424653	5098667	0.00545064	3130518330	18125541	0.00578995
MG_618	213128521	1252577	0.0058771	981970758	6442113	0.00656039	3286764173	22878249	0.00696072
MG_634	206288181	1126915	0.00546282	951508302	5671892	0.00596095	3184612175	20188969	0.00633954
MG_700	207534241	1120554	0.00539937	953060441	5596064	0.00587168	3181223797	19641945	0.00617434
MG_710	220213095	1427227	0.00648112	1012369730	7311325	0.00722199	3383382429	25902704	0.00765586
MG_720	226258441	1651717	0.00730013	1032209788	8398894	0.00813681	3435790443	29381804	0.00855169
MG_729	224286426	1516819	0.00676287	1030861785	7858602	0.00762333	3439804110	27478432	0.00798837
MG_9002	190390795	862489	0.0045301	881047214	4292553	0.0048721	2953800964	15280256	0.00517308
Average	2.09053e+08	1.2345e+06	0.0059052	9.62531e+08	6.25414e+06	0.00649759	3.21756e+09	2.21046e+07	0.00686999
sum HP	1040361697	6042020	0.0287487	4791486357	30631920	0.031627	16024018734	108341929	0.0334677
sum LP	1472475434	8825238	0.0411442	6762890642	44480825	0.0450855	22593814083	156844394	0.0476057
		14867258			75112745			265186323
		0.04186

## Sheet: Table S2-B_CpG
	Table S2-B Annothation of CpG with 10x coverage to genic regions
	Promoter	Exon	Intron	miRNA	Intergenic	Promoter %	Exon %	Intron %	miRNA %	Intergenic %
MG_107	20618	26544	272022	77	466325	0.0262454	0.0337888	0.346266	9.802e-05	0.593601
MG_184	56844	73296	757466	137	969603	0.030605	0.0394628	0.407822	7.376e-05	0.522037
MG_194	48175	64750	641220	113	805538	0.0308854	0.0415118	0.411092	7.245e-05	0.516438
MG_215	48889	62462	622808	118	805280	0.0317552	0.0405714	0.404537	7.665e-05	0.52306
MG_222	36652	45894	466688	90	661730	0.0302646	0.0378959	0.385357	7.432e-05	0.546408
MG_241	27836	38088	375926	72	545600	0.0281877	0.0385693	0.380676	7.291e-05	0.552494
MG_243	23986	29778	319355	78	550984	0.0259538	0.032221	0.345555	8.44e-05	0.596186
MG_485	14126	14892	154793	55	360828	0.0259338	0.0273401	0.284183	0.00010097	0.662442
MG_510	36998	44206	464928	98	709098	0.0294728	0.0352147	0.370364	7.807e-05	0.564871
MG_524	27205	31225	339350	59	581803	0.0277703	0.0318739	0.346402	6.023e-05	0.593893
MG_618	36071	43866	461671	87	665682	0.0298755	0.0363317	0.382375	7.206e-05	0.551346
MG_634	28563	35544	385756	86	643428	0.0261237	0.0325085	0.352812	7.866e-05	0.588478
MG_700	31582	39252	401958	93	610682	0.0291463	0.0362248	0.370958	8.583e-05	0.563585
MG_710	39475	49486	528267	119	763609	0.0285853	0.0358346	0.382537	8.617e-05	0.552957
MG_720	52025	64121	632496	128	839048	0.0327651	0.0403831	0.398343	8.061e-05	0.528428
MG_729	42790	53761	566932	80	802665	0.0291837	0.0366662	0.38666	5.456e-05	0.547435
MG_9002	23436	27802	290299	77	501392	0.0278005	0.0329796	0.344362	9.134e-05	0.594767
Average						0.0288561	0.0358458	0.370606	7.88829e-05	0.564613
Medium difference						0.00167629	0.00294177	0.0240351	8.84228e-06	0.0284641
CV						0.0717126	0.104852	0.0855474	0.150662	0.0656746

## Sheet: Table S3C_CHG
	Table S2-C Annothation of CHG with 10x coverage to genic regions
	Promoter	Exon	Intron	miRNA	Intergenic	TOTAL	Promoter %	Exon %	Intron %	miRNA %	Intergenic %
MG_107	21029	26265	370845	59	566904	985102	0.021347	0.0266622	0.376453	5.98923e-05	0.575477
MG_184	56129	66857	999588	108	1261660	2384342	0.0235407	0.02804	0.41923	4.52955e-05	0.529144
MG_194	48418	59276	842899	85	1034765	1985443	0.0243865	0.0298553	0.42454	4.28116e-05	0.521176
MG_215	46990	55469	797708	98	1001910	1902175	0.0247033	0.0291608	0.419366	5.152e-05	0.526718
MG_222	37125	42998	620867	69	826327	1527386	0.0243062	0.0281514	0.40649	4.51752e-05	0.541007
MG_241	28628	36801	502739	64	670907	1239139	0.0231031	0.0296988	0.405716	5.16488e-05	0.54143
MG_243	24412	28853	432910	51	673977	1160203	0.0210411	0.0248689	0.373133	4.39578e-05	0.580913
MG_485	13961	14362	202627	34	392494	623478	0.0223921	0.0230353	0.324995	5.45328e-05	0.629523
MG_510	37139	40753	613382	85	869712	1561071	0.0237907	0.0261058	0.392924	5.44498e-05	0.557125
MG_524	26658	29135	450586	43	699672	1206094	0.0221028	0.0241565	0.373591	3.56523e-05	0.580114
MG_618	36489	41389	617202	65	839007	1534152	0.0237845	0.0269784	0.402308	4.23687e-05	0.546886
MG_634	28465	32825	513555	73	781030	1355948	0.0209927	0.0242082	0.378742	5.38369e-05	0.576003
MG_700	31196	36480	528287	75	755598	1351636	0.0230802	0.0269895	0.39085	5.54883e-05	0.559025
MG_710	38933	45718	697355	93	956348	1738447	0.0223953	0.0262982	0.401137	5.3496e-05	0.550116
MG_720	51526	57869	833199	102	1069513	2012209	0.0256067	0.0287589	0.414072	5.06906e-05	0.531512
MG_729	44035	49789	758393	90	1022958	1875265	0.023482	0.0265504	0.404419	4.79932e-05	0.545501
MG_9002	22378	26871	390733	57	593329	1033368	0.0216554	0.0260033	0.378116	5.51594e-05	0.57417
Average							0.0230418	0.0267954	0.393299	4.96452e-05	0.556814
Medium difference							0.00110189	0.00156117	0.0185397	5.20734e-06	0.020922
CV							0.0584527	0.0744282	0.0621076	0.126091	0.0487155

## Sheet: Table S3D-CHH
	Table S2-D Annothation of CHH with 10x coverage to genic regions
	Promoter	Exon	Intron	miRNA	Intergenic	Promoter %	Exon %	Intron %	miRNA %	Intergenic %
MG_107	77492	93428	1525519	170	2200831	0.0198828	0.0239716	0.391416	4.3618e-05	0.564686
MG_184	199561	232118	4030774	359	5008776	0.0210694	0.0245068	0.425565	3.7903e-05	0.528821
MG_194	170229	203449	3332237	325	4051170	0.0219441	0.0262264	0.429555	4.1895e-05	0.522232
MG_215	168224	193938	3242621	398	3981024	0.022175	0.0255646	0.427437	5.2464e-05	0.524771
MG_222	129233	148315	2471494	273	3196589	0.0217348	0.0249441	0.415663	4.5914e-05	0.537612
MG_241	103771	128502	2068073	173	2645848	0.0209792	0.0259791	0.418099	3.4975e-05	0.534907
MG_243	88297	100315	1757292	167	2580447	0.0195066	0.0221616	0.388222	3.6894e-05	0.570073
MG_485	50965	50092	848413	107	1480295	0.0209744	0.0206151	0.34916	4.4035e-05	0.609207
MG_510	130270	140120	2447002	284	3356193	0.0214476	0.0230693	0.402874	4.6758e-05	0.552563
MG_524	96236	103741	1842503	169	2709554	0.0202508	0.0218301	0.387716	3.5562e-05	0.570168
MG_618	129653	144486	2494589	270	3295217	0.02138	0.023826	0.411362	4.4523e-05	0.543387
MG_634	103253	116210	2094624	206	3034441	0.0193042	0.0217266	0.391611	3.8514e-05	0.567319
MG_700	110371	125188	2114067	235	2922544	0.0209337	0.023744	0.400968	4.4572e-05	0.554309
MG_710	140639	158805	2815233	288	3745300	0.0205005	0.0231485	0.410368	4.1981e-05	0.545941
MG_720	181165	199360	3298256	355	4155432	0.0231238	0.0254462	0.420988	4.5312e-05	0.530397
MG_729	153790	172309	3013228	303	3953121	0.0210881	0.0236274	0.413181	4.1548e-05	0.542062
MG_9002	82441	95562	1619100	205	2301419	0.0201138	0.023315	0.395025	5.0016e-05	0.561496
AVERAGE	124446	141526	2.41265e+06	252.176	3.21284e+06	0.0209652	0.0237472	0.404659	4.27344e-05	0.550585
Medium difference						0.000736955	0.00123377	0.0153276	3.83563e-06	0.0170751
CV						0.0471203	0.0669841	0.0493738	0.11393	0.0399138

## Sheet: Table S2-E_Met Genic Regions
Table S2-E the count of common methylation sites in generic regions
generic region	CpG		CHG		CHH
	Count	Percentage	Count	Percentage	Count	Percentage
Promoter	2046	0.0235	3964	0.0146	11578	0.0147
Exon	1222	0.014	3170	0.0116	8242	0.0105
Intron	3583	0.0411	17675	0.0649	61770	0.0786
miRNA	17	0.0002	32	0.0001	78	0.0001
Intergenic	80211	0.9211	247428	0.9088	704449	0.8961

## Sheet: Table S2-F Met level genic reg
Table S2-F methylation level of genic regions
generic region	CpG		CHG		CHH
	average methylation level	CV	average methylation level	CV	average methylation level	CV
downstream	0.474343	0.204582	0.0339171	1.14783	0.0356463	0.230119
exons	0.57999	0.129258	0.02762	0.201136	0.0355402	0.223888
introns	0.606477	0.0669317	0.0230247	0.287036	0.0421099	0.239712
upstream	0.512826	0.203581	0.0272118	0.329776	0.0353071	0.336766
utr_3prime	0.611076	0.171041	0.0292564	1.27315	0.0377708	0.332144
utr_5prime	0.623266	0.124407	0.0270398	1.38828	0.0429851	0.469254
