# Supplementary material for: Whole Genome DNA Methylation Variations in Mammary Gland Tissues from Holstein Cattle Producing Milk with Various Fat and Protein Contents
Source: Genes (Basel). 2021 Oct 28;12(11):1727. doi: 10.3390/genes12111727 (PMC8618717; doi:10.3390/genes12111727)
Supplement: Supplementary file 1 [file genes-12-01727-s001.zip › SupplementaryMaterial/TableS3_DMCs_identified_from_three_comparison.xlsx]

## Sheet: TableS3a HMF vs LMF
Table S3-a Differentially methylated CpG sites identidied from high milk fat group vs. low milk fat group (HMF vs LMF)
site.id	chr	position	pvalue	qvalue	meth.diff
1	chrM	363	2.49874e-05	0.010048	-4.06246
2	chrM	15953	9.35961e-31	8.26946e-26	5.2852
3	chr1	369459	0.000359184	0.0645301	21.9488
4	chr1	46389418	8.99296e-16	9.9319e-12	16.9943
5	chr1	49482586	0.000766762	0.0977568	-11.9867
6	chr1	77945249	0.00017565	0.0391897	-21.4204
7	chr1	128565956	0.00061067	0.0855807	15.047
8	chr2	68090255	0.000442688	0.0721342	-21.9918
9	chr2	89754137	0.000383835	0.0673566	23.1378
10	chr2	92631985	0.00011581	0.0292772	-19.3081
11	chr2	121566636	1.05194e-06	0.000885157	-5.91146
12	chr2	121566851	5.0629e-06	0.00302243	8.19582
13	chr2	121566901	0.000125836	0.0307282	7.81942
14	chr2	121567031	0.000510361	0.0777444	3.48513
15	chr2	121567059	0.000506475	0.0775535	3.87762
16	chr2	121567100	1.80485e-05	0.00813587	4.33597
17	chr2	121567239	2.16783e-25	4.78834e-21	7.26341
18	chr2	121568860	3.38227e-09	7.11505e-06	-8.28957
19	chr2	121569938	9.99399e-14	6.79227e-10	10.1269
20	chr2	121570746	0.000328509	0.0611046	13.1677
21	chr2	121570773	0.000321409	0.0601638	15.2361
22	chr2	121571024	2.5283e-05	0.0101078	2.4189
23	chr2	121571064	0.000343131	0.0626374	2.02469
24	chr2	121571142	0.000312672	0.0592819	2.97289
25	chr2	121571146	0.000385755	0.0673566	3.01451
26	chr2	121571221	4.62658e-05	0.0152304	3.27301
27	chr2	121571224	2.59711e-05	0.0103361	3.44359
28	chr2	121571231	8.3509e-05	0.0238778	2.9166
29	chr2	121571238	2.33317e-05	0.00963277	3.06033
30	chr2	121571240	6.6666e-05	0.0203107	3.13953
31	chr2	121571275	4.04547e-05	0.013962	3.38976
32	chr2	121571311	1.91556e-05	0.00831441	3.77299
33	chr2	121571313	1.09266e-05	0.0054852	3.47757
34	chr2	121571674	0.00029478	0.0566187	3.37431
35	chr2	121571859	0.000455158	0.0733029	4.10409
36	chr2	121571872	3.57889e-05	0.012979	4.23553
37	chr2	121571965	3.91298e-05	0.0136971	3.88608
38	chr2	121571975	4.1081e-05	0.0140683	3.86718
39	chr2	121571985	5.70589e-06	0.00327357	4.69696
40	chr2	121572002	0.000209251	0.0445575	3.66553
41	chr2	121572072	8.81931e-05	0.0249746	6.21548
42	chr2	121572145	5.99412e-05	0.01878	4.09575
43	chr2	121572161	4.41651e-05	0.0148832	3.68164
44	chr2	121572220	0.000585436	0.0834271	2.68811
45	chr2	121572246	9.21275e-07	0.000792929	2.64347
46	chr2	121572256	3.23594e-06	0.00208689	3.28711
47	chr2	121572269	2.17476e-06	0.00149293	2.89602
48	chr2	121572279	9.82624e-05	0.026713	2.64566
49	chr2	121572282	2.8195e-05	0.0109259	3.23117
50	chr2	121572293	6.69784e-08	9.54471e-05	3.90609
51	chr2	121572299	5.80792e-06	0.00331061	4.3207
52	chr2	121572312	9.29559e-07	0.000792929	4.82404
53	chr2	121572317	4.59157e-05	0.0152304	3.70836
54	chr2	121572346	3.07961e-11	1.13371e-07	7.00229
55	chr2	121572349	2.80662e-09	6.19931e-06	4.87394
56	chr2	121572354	2.00555e-11	8.81928e-08	6.13097
57	chr2	121572362	1.36185e-08	2.35927e-05	5.40114
58	chr2	121572366	1.35313e-14	1.10184e-10	9.3278
59	chr2	121572372	1.53988e-14	1.13377e-10	9.15111
60	chr2	121572376	3.35726e-06	0.00213397	5.17685
61	chr2	121572383	0.000101725	0.0272273	7.1232
62	chr2	121572397	1.90154e-13	1.20005e-09	10.9693
63	chr2	121572400	2.11791e-08	3.40223e-05	6.61951
64	chr2	121572405	4.1794e-10	1.04188e-06	8.88638
65	chr2	121572413	5.65122e-07	0.000536882	6.14909
66	chr2	121572417	1.96203e-10	5.77835e-07	10.8201
67	chr2	121572423	1.30026e-06	0.00104438	7.73191
68	chr2	121572427	4.75474e-05	0.015559	5.80657
69	chr2	121572435	1.13748e-06	0.000939244	8.05168
70	chr2	121572448	1.61652e-10	4.92495e-07	10.5449
71	chr2	121572451	2.16692e-05	0.0091168	5.47519
72	chr2	121572456	1.18596e-07	0.000156392	7.46105
73	chr2	121572464	5.35128e-06	0.00317245	4.62385
74	chr2	121572468	4.24524e-10	1.04188e-06	8.32181
75	chr2	121572473	0.000133096	0.0318683	4.16646
76	chr2	121572478	4.39484e-09	9.03013e-06	6.19304
77	chr2	121572485	9.33358e-07	0.000792929	6.84497
78	chr2	121572499	9.40605e-11	3.07796e-07	8.22724
79	chr2	121572507	1.49143e-05	0.00711738	4.63753
80	chr2	121572515	4.07901e-05	0.014023	3.06551
81	chr2	121572519	2.28565e-08	3.53512e-05	6.07717
82	chr2	121572524	0.000130016	0.0313858	3.28835
83	chr2	121572529	4.80848e-05	0.0156768	3.5258
84	chr2	121572536	1.23563e-09	2.95057e-06	6.85578
85	chr2	121572550	1.68291e-05	0.00770413	4.70514
86	chr2	121572553	2.98656e-09	6.43587e-06	4.71003
87	chr2	121572558	0.000242232	0.0496561	3.47238
88	chr2	121572566	0.000127012	0.0308293	2.66739
89	chr2	121572570	3.58436e-05	0.012979	4.53615
90	chr2	121572580	9.70322e-08	0.000131893	4.19135
91	chr2	121572587	0.000675328	0.091495	3.7208
92	chr2	121572994	3.21232e-05	0.0118314	10.0511
93	chr2	121573045	0.000209195	0.0445575	7.65364
94	chr2	121573079	9.67068e-05	0.0266178	6.51349
95	chr2	121573984	0.000151202	0.0349715	-8.20569
96	chr2	121574002	7.82367e-05	0.0228133	-8.88128
97	chr2	121574155	1.66683e-05	0.00767024	-7.50184
98	chr2	121574316	0.00046658	0.0748159	11.5497
99	chr2	121574366	7.16244e-06	0.00398	9.94675
100	chr2	121574383	3.15225e-06	0.00206303	5.59938
101	chr2	121574427	0.000256996	0.0515656	5.57585
102	chr2	121574438	0.000646248	0.0887989	4.58785
103	chr2	121574441	5.69471e-06	0.00327357	7.08746
104	chr2	121574444	1.60541e-07	0.000189123	6.02124
105	chr2	121574450	0.000473594	0.0749102	3.45196
106	chr2	121574498	3.1623e-05	0.0118314	5.74812
107	chr2	121574500	3.78108e-05	0.0133627	5.06895
108	chr2	121574508	0.000496289	0.0767924	5.09915
109	chr2	121574514	6.37546e-05	0.0196954	5.97008
110	chr2	121574523	2.46731e-10	6.60585e-07	9.55701
111	chr2	121574530	0.00027815	0.0545801	4.38832
112	chr2	121574532	2.41398e-05	0.00986391	4.40764
113	chr2	121574534	1.03413e-05	0.00522104	5.26472
114	chr2	121574540	0.000480008	0.0754626	5.20932
115	chr2	121574548	0.000567446	0.0822734	5.76402
116	chr2	121574599	0.000105873	0.0276295	5.17387
117	chr2	121575253	9.47459e-06	0.00483876	-2.65635
118	chr2	121575264	1.14053e-08	2.05651e-05	-3.48295
119	chr2	121575273	0.000173212	0.0389409	-2.80855
120	chr2	121575466	0.000761429	0.0976404	2.05888
121	chr3	21308256	0.000156476	0.0358163	-14.2121
122	chr3	27107675	0.000407232	0.0689474	4.72103
123	chr3	42542275	0.000428291	0.0704668	-19.3388
124	chr3	74257266	0.000411671	0.0691105	-23.029
125	chr3	97802502	0.000616433	0.0860168	-23.907
126	chr3	106957101	0.000283001	0.0551961	-14.7467
127	chr4	261993	0.000380164	0.0670429	-24.2038
128	chr4	262015	0.000764167	0.0977079	22.0672
129	chr4	98773108	0.000339842	0.0621655	-17.8363
130	chr4	119844501	2.39652e-10	6.60585e-07	7.9577
131	chr4	119844622	0.000538108	0.0800391	-5.20372
132	chr5	120080655	0.000361617	0.0645967	6.05867
133	chr6	5436262	0.000586693	0.0834717	-8.03812
134	chr6	5439496	7.67756e-08	0.000107672	-10.1677
135	chr6	5443281	0.000194381	0.0420934	6.03177
136	chr6	5456112	0.000403893	0.0688927	-8.74778
137	chr6	5456367	2.19602e-11	8.81928e-08	14.7673
138	chr6	5788385	9.41727e-08	0.000130006	11.5615
139	chr6	5790277	2.16068e-05	0.0091168	6.79855
140	chr6	5791253	0.000319915	0.0601405	-5.18326
141	chr6	5795261	0.000320604	0.0601405	-5.41738
142	chr6	5798757	0.000731281	0.0958783	5.10963
143	chr6	5799205	7.56275e-21	1.19571e-16	-18.075
144	chr6	99247012	0.000381771	0.0671921	-5.73209
145	chr7	120430	0.000513969	0.0778504	-4.46256
146	chr7	555646	0.000772541	0.0982374	-3.81678
147	chr8	10295349	0.000316881	0.0599512	-8.3615
148	chr8	19266674	0.000755567	0.097597	-17.9699
149	chr9	32623	9.02335e-05	0.0253897	9.56517
150	chr9	38043	4.43302e-05	0.0148832	-27.7083
151	chr9	42032	2.48582e-05	0.010048	-5.88235
152	chr9	43328	0.000686585	0.092472	6.15253
153	chr9	19456834	3.3449e-06	0.00213397	-10.1075
154	chr9	37267273	1.03372e-05	0.00522104	-26.1076
155	chr9	59089365	6.76464e-05	0.0204326	-22.4774
156	chr10	42957617	0.000256082	0.0515656	21.4583
157	chr11	5457330	2.63471e-07	0.000277123	-10.3726
158	chr11	43478632	1.59299e-06	0.0012346	-5.09252
159	chr11	43479049	0.000600403	0.0843358	3.10056
160	chr12	83195789	1.83057e-05	0.00819591	-20.7424
161	chr13	69415	5.02907e-05	0.016099	7.66587
162	chr13	100155	1.73882e-07	0.000198898	-11.2261
163	chr13	334868	0.000104526	0.0275677	6.36
164	chr13	338477	7.61868e-05	0.0222891	-12.1141
165	chr13	362738	0.000230875	0.0482232	5.82734
166	chr13	364080	2.02314e-09	4.58431e-06	-11.1144
167	chr13	365358	0.000189815	0.0414091	-6.9806
168	chr13	366017	0.000139212	0.0331531	-5.07934
169	chr13	43377604	0.000169687	0.0383435	21.1328
170	chr14	13606699	0.000577062	0.0828303	-18.6155
171	chr14	13761247	1.77778e-07	0.000198898	-23.1058
172	chr14	55922322	0.000188207	0.0414091	-13.8833
173	chr15	33954	0.000414709	0.0691105	-9.55629
174	chr15	10727125	0.000673203	0.0913659	-8.4269
175	chr15	74454779	0.000581915	0.0830593	21.3433
176	chr16	8104558	6.06277e-05	0.0188613	8.58896
177	chr16	81002313	1.6531e-08	2.80876e-05	-3.60112
178	chr18	289486	0.000213706	0.045159	-15.4596
179	chr18	50743093	0.000691985	0.0929228	16.7398
180	chr18	50751685	5.27941e-05	0.0167646	10.4845
181	chr20	112818	1.97846e-06	0.00139842	-14.7851
182	chr21	673529	2.59047e-06	0.00170802	8.67964
183	chr21	673724	1.4664e-05	0.00704132	-6.78603
184	chr21	674160	0.000128451	0.0310932	-10.3267
185	chr21	677589	0.000390289	0.0677467	6.07455
186	chr21	678644	0.000453343	0.0732249	-10.1603
187	chr21	678732	3.47174e-05	0.0127277	-10.1848
188	chr21	682734	0.000274909	0.0542163	-5.90686
189	chr21	685486	1.92407e-06	0.00139023	5.81003
190	chr21	32996686	0.000115818	0.0292772	-12.4859
191	chr21	33002647	1.82442e-08	3.04136e-05	-5.01217
192	chr21	33011593	0.000396213	0.0685058	4.86733
193	chr21	33020905	0.000619186	0.0860168	6.67091
194	chr21	33026010	2.23508e-10	6.37016e-07	5.1322
195	chr23	3846	0.000297577	0.0569084	-8.99455
196	chr23	7886	0.000126248	0.0307282	-6.81233
197	chr23	11588	2.86155e-05	0.0110113	5.31746
198	chr23	11831	1.88384e-05	0.00828071	-4.62014
199	chr23	16473	3.60316e-05	0.0129938	-4.65193
200	chr23	20236	1.80095e-07	0.000198898	-5.19566
201	chr23	20303	0.000661121	0.0901417	-3.85209
202	chr23	21424	4.17698e-06	0.00256283	4.11834
203	chr23	26244	0.000211335	0.044777	-19.8054
204	chr23	42415	0.000108045	0.0279944	-12.0135
205	chr23	42421	0.000119937	0.0297662	-11.2057
206	chr23	21785640	4.59538e-07	0.000456195	15.6114
207	chr24	61975277	1.26982e-05	0.00619843	-29.4118
208	chr26	31638329	0.000102928	0.0272273	-27.6098
209	chr26	31980554	0.000590346	0.0836563	-21.8943
210	chr27	6220406	0.000344638	0.0627397	2.96187
211	chr27	6220420	0.000766088	0.0977568	2.01391
212	chr27	6220729	0.000773869	0.0982374	2.87357
213	chr27	6221503	0.000530607	0.0791901	2.7833
214	chr27	6221508	0.00038816	0.0676429	2.58495
215	chr27	6221523	0.000180103	0.0399814	3.28932
216	chr27	6221530	8.3052e-05	0.0238256	4.41867
217	chr27	6221537	2.06737e-08	3.38254e-05	5.08831
218	chr27	6221539	3.70813e-06	0.0023072	4.02369
219	chr27	6221541	2.65031e-05	0.0104072	3.67267
220	chr27	6221543	1.7123e-07	0.000198898	4.26456
221	chr27	6221545	8.66517e-09	1.66433e-05	4.46822
222	chr27	6221547	5.52245e-06	0.00323128	3.69896
223	chr27	6221549	2.08235e-07	0.000221664	4.76748
224	chr27	6221551	2.1401e-11	8.81928e-08	6.58664
225	chr27	6221566	0.00052931	0.0791301	2.80334
226	chr27	6221568	0.00011699	0.0292816	3.45847
227	chr27	6221607	9.08724e-05	0.0254883	4.68164
228	chr27	6221723	0.000117996	0.02945	8.62869
229	chr27	6221857	8.5797e-06	0.00451401	8.97436
230	chr27	6222688	0.000361907	0.0645967	2.1535
231	chr27	6222994	0.000649929	0.0891661	2.79096
232	chr27	6223024	0.000248693	0.0508628	2.3651
233	chr27	6223028	7.40895e-06	0.00401387	4.03536
234	chr27	6223066	0.000618449	0.0860168	3.44379
235	chr27	6223076	0.000440815	0.0721243	3.60147
236	chr27	6223094	0.000419811	0.0694595	2.93119
237	chr27	6223905	0.000319567	0.0601405	2.9798
238	chr27	6223975	0.000560237	0.081951	2.29173
239	chr27	6224036	0.000471576	0.0749102	3.61984
240	chr27	6224116	2.29039e-05	0.00951797	3.89978
241	chr27	6224121	3.19658e-05	0.0118314	6.28393
242	chr27	6224783	0.000475344	0.0749102	-2.10019
243	chr27	6339851	0.000494201	0.0766034	-17.2034
244	chr27	6343390	3.93769e-05	0.0136971	24.3806
245	chr27	31560364	0.000566413	0.0822734	-6.95223
246	chr29	26146	2.64833e-05	0.0104072	-4.17028
247	chr29	5568145	0.000337472	0.0618601	-14.8333
248	chrX	18893516	0.000625869	0.0866726	-9.69919
249	chrX	28354600	0.000369619	0.0654444	-4.85131
250	chrX	32494349	6.05375e-05	0.0188613	-27.0936
251	chrX	32552548	0.000297576	0.0569084	12.5557
252	chrX	52726004	0.000778646	0.0984197	-13.7031
253	chrX	84662228	0.000671932	0.0913337	-3.9192
254	chrX	84665450	0.00020456	0.0440321	-4.17727
255	chrX	84668539	0.000512046	0.0778504	-2.84888
256	chrX	86169756	7.97101e-05	0.0231664	-20.1248
257	chrX	123896335	0.000510209	0.0777444	-12.2628
258	chrX	123918158	0.000209801	0.0445588	-14.1161
259	chrX	123967526	0.000253247	0.0513189	-9.90934
260	chrX	124042455	0.000620951	0.0861266	-10.9346
261	chrX	124060242	0.00070277	0.093468	-17.3249
262	chrX	124075742	7.05861e-07	0.000649632	-12.8788
263	Leftover_ScbfJmS_1014	4451	0.000589217	0.0836563	-6.73292
264	Leftover_ScbfJmS_1014	11245	0.000544622	0.080601	-20.0181
265	Leftover_ScbfJmS_1014	12483	0.000502912	0.0774679	2.49078
266	Leftover_ScbfJmS_102	19874	0.000763992	0.0977079	-3.49516
267	Leftover_ScbfJmS_102	20011	2.02357e-09	4.58431e-06	-5.44964
268	Leftover_ScbfJmS_102	21764	0.000566257	0.0822734	6.12283
269	Leftover_ScbfJmS_1022	18461	0.000548411	0.0808247	7.15287
270	Leftover_ScbfJmS_1022	34416	0.000214672	0.045159	13.7131
271	Leftover_ScbfJmS_1045	27617	0.000291837	0.0563169	-3.59517
272	Leftover_ScbfJmS_1045	28720	0.000281797	0.0550829	-5.51954
273	Leftover_ScbfJmS_1045	32049	0.00018243	0.0403965	9.01587
274	Leftover_ScbfJmS_1083	11267	9.15604e-07	0.000792929	11.5859
275	Leftover_ScbfJmS_1083	26967	0.000235078	0.0486411	18.1191
276	Leftover_ScbfJmS_1091	201033	9.16933e-05	0.0256372	-15.4062
277	Leftover_ScbfJmS_1097	230675	0.000325462	0.0606655	-12.5013
278	Leftover_ScbfJmS_1097	236412	0.000630229	0.0871399	15.0845
279	Leftover_ScbfJmS_1097	239655	0.000102344	0.0272273	12.7939
280	Leftover_ScbfJmS_1097	242783	0.000548878	0.0808247	14.8088
281	Leftover_ScbfJmS_1097	250017	1.3704e-05	0.00661631	20.5876
282	Leftover_ScbfJmS_1097	256109	0.000305185	0.0581118	-11.631
283	Leftover_ScbfJmS_1102	27100	6.77568e-06	0.00381305	-6.28961
284	Leftover_ScbfJmS_1102	27156	3.43452e-08	5.1432e-05	-7.4012
285	Leftover_ScbfJmS_1107_221	33178	0.000233557	0.0485538	8.00068
286	Leftover_ScbfJmS_1107_221	33416	6.20619e-06	0.00351496	3.40495
287	Leftover_ScbfJmS_1107_221	33435	0.000468184	0.0749102	3.10466
288	Leftover_ScbfJmS_1120	2051	0.000250459	0.0509878	-11.6687
289	Leftover_ScbfJmS_1120	2065	1.49835e-05	0.00711738	-13.595
290	Leftover_ScbfJmS_1120	12761	0.000123205	0.0303396	9.43536
291	Leftover_ScbfJmS_1120	14513	0.000393435	0.0681589	12.8377
292	Leftover_ScbfJmS_1120	18283	0.000112098	0.0287078	11.7819
293	Leftover_ScbfJmS_1167	20267	3.84233e-07	0.000390023	5.88269
294	Leftover_ScbfJmS_1167	29893	3.53766e-07	0.000363444	-13.0861
295	Leftover_ScbfJmS_117	23736	0.00037739	0.0666868	-11.3515
296	Leftover_ScbfJmS_1170_874	62475	5.00115e-07	0.000480287	-22.0129
297	Leftover_ScbfJmS_1180	4992	0.000528718	0.0791301	-2.80666
298	Leftover_ScbfJmS_1180	8177	1.69892e-05	0.0077373	-6.13593
299	Leftover_ScbfJmS_1180	11227	0.000473035	0.0749102	5.60384
300	Leftover_ScbfJmS_1187	300	0.000367059	0.0652528	4.43096
301	Leftover_ScbfJmS_1187	6220	9.48364e-09	1.78277e-05	-10.3765
302	Leftover_ScbfJmS_1187	12413	0.000580522	0.0829946	-9.03547
303	Leftover_ScbfJmS_1187	13622	1.34447e-07	0.000167306	9.47495
304	Leftover_ScbfJmS_1187	18942	8.09314e-05	0.0234443	-7.3018
305	Leftover_ScbfJmS_1190	6426	2.19667e-06	0.00149293	-15.0266
306	Leftover_ScbfJmS_1216_1546_2082	17286	0.00079493	0.0996042	-9.40261
307	Leftover_ScbfJmS_1216_1546_2082	19021	0.000539789	0.0801542	-9.82972
308	Leftover_ScbfJmS_1216_1546_2082	22711	0.000131384	0.0315437	13.288
309	Leftover_ScbfJmS_1216_1546_2082	24102	0.000778235	0.0984197	10.5629
310	Leftover_ScbfJmS_1231	554	3.21529e-06	0.00208689	-9.58084
311	Leftover_ScbfJmS_1233	30408	0.000455485	0.0733029	12.5952
312	Leftover_ScbfJmS_1254	8445	9.78838e-05	0.0266923	7.89341
313	Leftover_ScbfJmS_1256	20105	9.00714e-07	0.000792929	12.3254
314	Leftover_ScbfJmS_1256	24099	0.00028369	0.0552088	13.7249
315	Leftover_ScbfJmS_126	12228	0.000474687	0.0749102	9.17621
316	Leftover_ScbfJmS_1280	9493	0.000413353	0.0691105	-7.13199
317	Leftover_ScbfJmS_1280	10872	1.00585e-07	0.00013465	-6.73396
318	Leftover_ScbfJmS_1297	7812	0.000139933	0.0332351	4.09975
319	Leftover_ScbfJmS_1300	1174	0.000784988	0.0988982	15.6187
320	Leftover_ScbfJmS_1307	52287	0.000172474	0.0388738	6.95012
321	Leftover_ScbfJmS_1312	132987	8.58327e-06	0.00451401	-4.76015
322	Leftover_ScbfJmS_1312	152703	1.83753e-05	0.00819591	-14.013
323	Leftover_ScbfJmS_1330	17464	2.32046e-06	0.00155317	15.0989
324	Leftover_ScbfJmS_1330	19806	3.85159e-05	0.0135577	-3.11512
325	Leftover_ScbfJmS_1330	20011	0.000535355	0.079764	-2.77019
326	Leftover_ScbfJmS_1330	27818	7.31216e-05	0.0216795	-3.62313
327	Leftover_ScbfJmS_1336	157687	0.000416137	0.0691105	19.0364
328	Leftover_ScbfJmS_1336	242525	0.000401555	0.0688927	-16.4915
329	Leftover_ScbfJmS_1350	8171	7.33455e-06	0.00401387	-11.1282
330	Leftover_ScbfJmS_1350	8433	7.13916e-05	0.0213096	-15.3123
331	Leftover_ScbfJmS_136	17207	8.85891e-05	0.0250066	5.24059
332	Leftover_ScbfJmS_1366	16419	0.000110633	0.0284977	13.0513
333	Leftover_ScbfJmS_1377	4933	0.000711248	0.0942138	-11.489
334	Leftover_ScbfJmS_1377	40909	0.000310529	0.0590022	5.31339
335	Leftover_ScbfJmS_1377	51918	0.000483038	0.0756697	-7.52719
336	Leftover_ScbfJmS_1377	52783	6.98123e-05	0.0209088	-4.35494
337	Leftover_ScbfJmS_1379	3375	0.000332638	0.0616131	3.38648
338	Leftover_ScbfJmS_1379	6594	0.000407351	0.0689474	4.46301
339	Leftover_ScbfJmS_1379	6721	0.000473546	0.0749102	-4.02908
340	Leftover_ScbfJmS_1379	6748	0.000473587	0.0749102	5.80356
341	Leftover_ScbfJmS_1386	6990	9.30203e-07	0.000792929	-3.52227
342	Leftover_ScbfJmS_1386	7223	0.000566711	0.0822734	8.09167
343	Leftover_ScbfJmS_1388	30955	0.000693869	0.0929228	20.4043
344	Leftover_ScbfJmS_1409	27744	0.000192143	0.0417109	10.7684
345	Leftover_ScbfJmS_1417	23494	0.0004848	0.0756773	-16.57
346	Leftover_ScbfJmS_1423	10702	0.000660131	0.0901417	-5.50258
347	Leftover_ScbfJmS_1424	20689	7.45054e-06	0.00401387	1.91806
348	Leftover_ScbfJmS_1425	2224	0.000106012	0.0276295	4.12168
349	Leftover_ScbfJmS_1431	12912	0.000142241	0.0336027	10.8676
350	Leftover_ScbfJmS_1433	33579	0.000780422	0.0985033	-5.2151
351	Leftover_ScbfJmS_1437	2994	0.000573899	0.0825822	-11.1017
352	Leftover_ScbfJmS_1437	20534	9.21251e-05	0.0256766	4.88421
353	Leftover_ScbfJmS_1437	22346	1.84646e-05	0.00819591	22.4325
354	Leftover_ScbfJmS_1439	14924	0.000569583	0.0823635	-7.3028
355	Leftover_ScbfJmS_145	7874	4.30044e-06	0.00258473	9.65016
356	Leftover_ScbfJmS_1466	5864	0.000402654	0.0688927	13.7468
357	Leftover_ScbfJmS_1466	36495	0.000141059	0.0334127	-4.37133
358	Leftover_ScbfJmS_1468	1309	0.000401238	0.0688927	5.48751
359	Leftover_ScbfJmS_1470	4264	0.000403799	0.0688927	14.2634
360	Leftover_ScbfJmS_1470	5542	3.58619e-06	0.00226321	10.2787
361	Leftover_ScbfJmS_149	28443	1.22809e-05	0.00602807	18.8975
362	Leftover_ScbfJmS_149	29962	0.000189512	0.0414091	8.66633
363	Leftover_ScbfJmS_1493	43171	0.000130928	0.03152	-18.8231
364	Leftover_ScbfJmS_1498	16659	0.000164328	0.0373234	-5.53191
365	Leftover_ScbfJmS_1506	15569	0.000406198	0.0689474	7.81193
366	Leftover_ScbfJmS_1506	22443	0.000257382	0.0515656	-10.2349
367	Leftover_ScbfJmS_151	16882	3.61074e-10	9.3829e-07	17.6385
368	Leftover_ScbfJmS_1511_869	4685	0.000359342	0.0645301	-2.92563
369	Leftover_ScbfJmS_1513_2139	145933	0.000416102	0.0691105	-14.2768
370	Leftover_ScbfJmS_1513_2139	172570	6.87336e-05	0.0206558	-14.102
371	Leftover_ScbfJmS_1565	13234	4.15851e-05	0.0141859	10.5533
372	Leftover_ScbfJmS_1576	6987	0.000408704	0.0690442	5.09657
373	Leftover_ScbfJmS_1580	12046	0.000360398	0.0645884	-8.77339
374	Leftover_ScbfJmS_1580	21765	1.89156e-07	0.000206326	14.0862
375	Leftover_ScbfJmS_1580	21778	1.56755e-07	0.000189123	10.097
376	Leftover_ScbfJmS_1580	25411	2.29459e-05	0.00951797	17.1393
377	Leftover_ScbfJmS_1580	33516	8.66269e-06	0.00452882	-10.7549
378	Leftover_ScbfJmS_1580	36501	0.00077498	0.0982374	-15.7973
379	Leftover_ScbfJmS_1580	76883	0.000475647	0.0749102	-16.2127
380	Leftover_ScbfJmS_1588	2881	0.000445191	0.0721342	-9.4413
381	Leftover_ScbfJmS_159	1384	0.000444468	0.0721342	7.0814
382	Leftover_ScbfJmS_1595	2909	3.96396e-05	0.0137343	-8.21353
383	Leftover_ScbfJmS_1595	4581	9.58311e-05	0.0264591	9.37918
384	Leftover_ScbfJmS_1595	4707	9.8865e-05	0.0267944	7.32147
385	Leftover_ScbfJmS_1595	4734	0.000102886	0.0272273	6.38221
386	Leftover_ScbfJmS_1595	4764	2.50197e-05	0.010048	8.27476
387	Leftover_ScbfJmS_1595	4768	6.55308e-07	0.000615938	12.6549
388	Leftover_ScbfJmS_1595	4776	2.95453e-05	0.0113005	10.583
389	Leftover_ScbfJmS_1595	4846	1.91383e-05	0.00831441	12.575
390	Leftover_ScbfJmS_1595	5461	1.33319e-06	0.00106118	13.7513
391	Leftover_ScbfJmS_1595	5466	0.00073141	0.0958783	8.29704
392	Leftover_ScbfJmS_1595	5473	1.8453e-06	0.00137927	13.6571
393	Leftover_ScbfJmS_1595	5487	4.63615e-05	0.0152304	11.5264
394	Leftover_ScbfJmS_1595	5491	2.21638e-05	0.0092807	10.0576
395	Leftover_ScbfJmS_1595	5516	7.44185e-07	0.000677842	15.4157
396	Leftover_ScbfJmS_1595	5524	0.000126061	0.0307282	14.4575
397	Leftover_ScbfJmS_1609	7308	0.0004016	0.0688927	16.7951
398	Leftover_ScbfJmS_1609	7429	0.000272475	0.0538972	-18.8688
399	Leftover_ScbfJmS_1611	3954	1.24196e-07	0.000161368	26.8067
400	Leftover_ScbfJmS_1618	117365	0.000115979	0.0292772	16.5554
401	Leftover_ScbfJmS_163	4097	0.000435563	0.0713972	-3.64374
402	Leftover_ScbfJmS_163	4469	0.000240594	0.0494352	-6.15342
403	Leftover_ScbfJmS_1635	20766	0.000760555	0.0976404	-4.12253
404	Leftover_ScbfJmS_1689	18293	0.000349785	0.0634587	-14.688
405	Leftover_ScbfJmS_169	39093	0.000145203	0.0339393	-6.11245
406	Leftover_ScbfJmS_169	39140	7.23166e-05	0.021513	-6.16575
407	Leftover_ScbfJmS_169	39162	3.88467e-07	0.000390023	-6.94052
408	Leftover_ScbfJmS_169	39164	3.92949e-05	0.0136971	-5.46096
409	Leftover_ScbfJmS_169	39170	0.000472917	0.0749102	-4.52354
410	Leftover_ScbfJmS_169	39231	5.89757e-05	0.0185433	-5.51116
411	Leftover_ScbfJmS_169	39249	0.000119402	0.0297168	-5.25632
412	Leftover_ScbfJmS_1709	9039	2.04657e-06	0.00142378	8.4259
413	Leftover_ScbfJmS_1716	14672	0.000700894	0.093468	-2.38776
414	Leftover_ScbfJmS_1720	12042	0.000175586	0.0391897	15.7581
415	Leftover_ScbfJmS_1756	13243	7.6471e-06	0.0040948	10.297
416	Leftover_ScbfJmS_1756	14366	1.92714e-06	0.00139023	4.2902
417	Leftover_ScbfJmS_1760	43921	4.89679e-05	0.015906	-20.2253
418	Leftover_ScbfJmS_1767	9722	3.21388e-05	0.0118314	-17.551
419	Leftover_ScbfJmS_1767	10645	0.000345111	0.0627397	-9.09713
420	Leftover_ScbfJmS_1767	10647	2.25286e-06	0.00151944	-8.00219
421	Leftover_ScbfJmS_1767	10681	1.27295e-15	1.24965e-11	-21.8782
422	Leftover_ScbfJmS_1772	34691	0.000158496	0.0361848	-15.5156
423	Leftover_ScbfJmS_1772	40601	0.000205233	0.0440321	-12.3469
424	Leftover_ScbfJmS_1772	43297	5.20447e-05	0.0166003	-13.2402
425	Leftover_ScbfJmS_1772	49106	4.77706e-08	6.91912e-05	-19.6698
426	Leftover_ScbfJmS_1772	64183	3.74421e-06	0.00231336	-12.8081
427	Leftover_ScbfJmS_1772	65759	1.64192e-05	0.00759516	-19.1975
428	Leftover_ScbfJmS_1776	737	0.000267	0.053131	-14.1232
429	Leftover_ScbfJmS_1778	26291	1.95115e-06	0.00139023	-11.093
430	Leftover_ScbfJmS_1778	33453	0.000526111	0.0790531	-8.19968
431	Leftover_ScbfJmS_1780	9977	0.000160088	0.0364541	-10.3649
432	Leftover_ScbfJmS_1799	4597	0.000291934	0.0563169	4.73715
433	Leftover_ScbfJmS_1799	5122	1.6414e-05	0.00759516	-11.8011
434	Leftover_ScbfJmS_1826	10686	9.4941e-05	0.0262956	-8.4505
435	Leftover_ScbfJmS_1827	30783	0.000591779	0.0836563	-2.1981
436	Leftover_ScbfJmS_1827	30799	0.000364243	0.0648827	-1.92694
437	Leftover_ScbfJmS_1827	53824	0.000481253	0.075524	-8.5759
438	Leftover_ScbfJmS_1828	13170	0.000735933	0.0960438	-4.56126
439	Leftover_ScbfJmS_1832	4425	3.94601e-08	5.81067e-05	28.6826
440	Leftover_ScbfJmS_1832	5011	1.91974e-05	0.00831441	-22.9479
441	Leftover_ScbfJmS_1846	2052	0.00071299	0.0943031	4.80819
442	Leftover_ScbfJmS_1857	24786	0.000385312	0.0673566	5.00112
443	Leftover_ScbfJmS_1877	21983	0.000786909	0.0988982	9.13567
444	Leftover_ScbfJmS_1906	28913	1.95944e-05	0.00844495	-9.77008
445	Leftover_ScbfJmS_1906	29885	0.000101274	0.0271969	-3.49118
446	Leftover_ScbfJmS_1928	135093	2.19311e-06	0.00149293	-12.5303
447	Leftover_ScbfJmS_193	5278	0.00013835	0.0330367	-11.8556
448	Leftover_ScbfJmS_194	25208	0.000484544	0.0756773	17.8509
449	Leftover_ScbfJmS_1941	8535	4.97743e-07	0.000480287	10.4972
450	Leftover_ScbfJmS_1941	8996	0.000177237	0.0394442	-9.79412
451	Leftover_ScbfJmS_1946	1621	0.000694139	0.0929228	-17.7027
452	Leftover_ScbfJmS_1946	2857	0.000786875	0.0988982	-5.2721
453	Leftover_ScbfJmS_1949	11519	0.000632893	0.0872351	-15.4599
454	Leftover_ScbfJmS_1949	12297	0.000578355	0.0828303	10.7483
455	Leftover_ScbfJmS_1967	2132	3.61997e-05	0.0130014	28.3853
456	Leftover_ScbfJmS_198	1536	0.000109321	0.0282422	-19.6791
457	Leftover_ScbfJmS_1989_199	58210	0.000523821	0.0788457	-12.4049
458	Leftover_ScbfJmS_1993	53356	3.77829e-05	0.0133627	8.74288
459	Leftover_ScbfJmS_2000	7777	0.000105864	0.0276295	-15.65
460	Leftover_ScbfJmS_2006	3310	0.000558893	0.08189	-3.65805
461	Leftover_ScbfJmS_2006	8265	0.00057369	0.0825822	7.5334
462	Leftover_ScbfJmS_2006	26086	1.5881e-07	0.000189123	-4.29885
463	Leftover_ScbfJmS_2049	40541	1.54059e-05	0.00727888	6.08661
464	Leftover_ScbfJmS_2058	3640	6.30002e-05	0.0195306	11.0525
465	Leftover_ScbfJmS_2076	3815	0.000293372	0.056471	-3.76172
466	Leftover_ScbfJmS_2101	8738	2.61765e-05	0.0103711	-9.22353
467	Leftover_ScbfJmS_2138	7609	1.16948e-05	0.00580486	24.2786
468	Leftover_ScbfJmS_2150	2292	0.000116443	0.0292816	6.75939
469	Leftover_ScbfJmS_2154	1486	5.2216e-11	1.79363e-07	3.24542
470	Leftover_ScbfJmS_2154	1490	7.39413e-06	0.00401387	2.48911
471	Leftover_ScbfJmS_2154	1493	4.20545e-05	0.0142909	1.75178
472	Leftover_ScbfJmS_2154	1590	0.000578436	0.0828303	3.57612
473	Leftover_ScbfJmS_2154	1600	0.000412073	0.0691105	4.49653
474	Leftover_ScbfJmS_2162	14890	7.76821e-12	3.61233e-08	5.43156
475	Leftover_ScbfJmS_2168	19588	0.000251814	0.0511457	-5.64601
476	Leftover_ScbfJmS_2169	26271	0.000491661	0.0763436	4.01481
477	Leftover_ScbfJmS_2172	3721	1.79978e-07	0.000198898	11.6682
478	Leftover_ScbfJmS_2172	3765	0.00065511	0.0897375	11.4929
479	Leftover_ScbfJmS_2175	2901	0.000249309	0.0508709	-5.84823
480	Leftover_ScbfJmS_2175	5768	9.30249e-06	0.0048347	9.1837
481	Leftover_ScbfJmS_2182_1813_891_820	64567	0.000114543	0.0291648	18
482	Leftover_ScbfJmS_2230	23900	1.4173e-07	0.00017392	6.38823
483	Leftover_ScbfJmS_2247_2147_1698	6981	0.000645341	0.0887989	23.9458
484	Leftover_ScbfJmS_2247_2147_1698	31626	0.000719197	0.0948702	11.0007
485	Leftover_ScbfJmS_2247_2147_1698	33350	0.000551648	0.0809627	2.70912
486	Leftover_ScbfJmS_2247_2147_1698	33362	4.63707e-05	0.0152304	3.35064
487	Leftover_ScbfJmS_2247_2147_1698	33379	4.59063e-05	0.0152304	3.69493
488	Leftover_ScbfJmS_2247_2147_1698	34137	9.43255e-06	0.00483876	3.46958
489	Leftover_ScbfJmS_2247_2147_1698	34150	0.000285732	0.0554839	2.67994
490	Leftover_ScbfJmS_2247_2147_1698	36958	0.000505178	0.0775535	6.71061
491	Leftover_ScbfJmS_225	27290	0.000692568	0.0929228	2.96435
492	Leftover_ScbfJmS_225	27299	0.000444801	0.0721342	5.17296
493	Leftover_ScbfJmS_2262	2017	0.000268798	0.0533686	-4.95817
494	Leftover_ScbfJmS_2262	2201	0.000236695	0.0488613	5.64037
495	Leftover_ScbfJmS_2266	39599	5.29394e-05	0.0167646	6.52317
496	Leftover_ScbfJmS_2281	49271	0.000550306	0.0809001	15.6955
497	Leftover_ScbfJmS_2281	49854	0.000352739	0.0638636	21.397
498	Leftover_ScbfJmS_229	2368	2.86646e-05	0.0110113	-13.8497
499	Leftover_ScbfJmS_229	3430	6.72841e-07	0.000625761	19.4915
500	Leftover_ScbfJmS_229	6951	1.06808e-08	1.966e-05	15.8467
501	Leftover_ScbfJmS_2299_ScbfJmS_836	94600	0.000733038	0.0959493	-4.82759
502	Leftover_ScbfJmS_2322	2434	0.000409972	0.0691105	-6.12251
503	Leftover_ScbfJmS_2322	4092	6.92595e-09	1.35984e-05	-16.3581
504	Leftover_ScbfJmS_2332	3079	1.85771e-06	0.00137927	-4.30127
505	Leftover_ScbfJmS_2332	3794	0.000286413	0.0554942	-2.92066
506	Leftover_ScbfJmS_2341	790	0.000703502	0.093468	3.97342
507	Leftover_ScbfJmS_2341	81331	1.19424e-05	0.00589462	3.7679
508	Leftover_ScbfJmS_2341	86651	0.000760843	0.0976404	-8.62313
509	Leftover_ScbfJmS_2345	4812	0.000105015	0.0276143	6.61965
510	Leftover_ScbfJmS_2345	4992	0.000336535	0.0618165	-2.87643
511	Leftover_ScbfJmS_2345	30745	0.000710404	0.0942138	-5.74427
512	Leftover_ScbfJmS_2345	33069	0.000631258	0.0871457	7.95269
513	Leftover_ScbfJmS_2345	33890	5.386e-06	0.00317245	9.77726
514	Leftover_ScbfJmS_235	32252	0.000598325	0.0843119	5.09254
515	Leftover_ScbfJmS_2352	2465	1.3718e-14	1.10184e-10	-35.7507
516	Leftover_ScbfJmS_2352	2739	0.000107342	0.0278939	-9.12462
517	Leftover_ScbfJmS_2352	4329	0.000214504	0.045159	-7.47025
518	Leftover_ScbfJmS_2377	20377	3.52732e-05	0.012878	-3.88969
519	Leftover_ScbfJmS_2390	935	6.68853e-12	3.28305e-08	-20.5038
520	Leftover_ScbfJmS_2390	1208	0.000143755	0.0338562	3.51038
521	Leftover_ScbfJmS_2396	26094	0.000523837	0.0788457	-9.35312
522	Leftover_ScbfJmS_2396	41657	2.01241e-06	0.00141113	-11.7162
523	Leftover_ScbfJmS_2396	45144	1.7112e-05	0.00775328	-10.7557
524	Leftover_ScbfJmS_2396	45458	0.000121664	0.0301101	7.396
525	Leftover_ScbfJmS_2396	46686	1.57052e-05	0.00738082	-8.15458
526	Leftover_ScbfJmS_2396	47493	0.00026612	0.0530753	-8.06622
527	Leftover_ScbfJmS_2396	87870	2.42264e-05	0.00986391	-21.8371
528	Leftover_ScbfJmS_2420	156610	0.000564432	0.0822734	-12.8686
529	Leftover_ScbfJmS_2431	951	0.000678465	0.0915177	-11.9767
530	Leftover_ScbfJmS_2431	3517	0.000499117	0.0770949	10.465
531	Leftover_ScbfJmS_2437	24232	0.000735332	0.0960438	-17.9712
532	Leftover_ScbfJmS_2441	4239	3.01795e-12	1.66652e-08	-21.3478
533	Leftover_ScbfJmS_2442	9649	1.74762e-06	0.00133109	-13.4642
534	Leftover_ScbfJmS_2460	46780	0.000353485	0.0638678	-10.649
535	Leftover_ScbfJmS_247	11712	0.000795908	0.0996042	-9.77741
536	Leftover_ScbfJmS_247	12487	0.000149762	0.034819	-12.014
537	Leftover_ScbfJmS_2470	45727	1.94382e-06	0.00139023	-20.5468
538	Leftover_ScbfJmS_2474	5301	0.000217684	0.0456841	2.48986
539	Leftover_ScbfJmS_2474	24203	0.000102144	0.0272273	-21.728
540	Leftover_ScbfJmS_2474	42468	6.11304e-12	3.17708e-08	2.64004
541	Leftover_ScbfJmS_249	20322	0.000612172	0.0855807	-5.42559
542	Leftover_ScbfJmS_249	24543	0.000548652	0.0808247	-11.338
543	Leftover_ScbfJmS_279	8300	9.6562e-17	1.21879e-12	-8.57325
544	Leftover_ScbfJmS_285	14369	0.000232982	0.0485486	5.02809
545	Leftover_ScbfJmS_285	14500	0.000701698	0.093468	4.72733
546	Leftover_ScbfJmS_3	3544	0.000759446	0.0976404	-10.9059
547	Leftover_ScbfJmS_300	33903	9.33402e-05	0.0259335	-11.3777
548	Leftover_ScbfJmS_300	37081	0.000191589	0.041693	10.6364
549	Leftover_ScbfJmS_300	49013	6.6422e-05	0.0203107	-24.3585
550	Leftover_ScbfJmS_312	23334	0.000358562	0.0645301	-4.51222
551	Leftover_ScbfJmS_324_987_2391	4539	3.18995e-05	0.0118314	6.88965
552	Leftover_ScbfJmS_324_987_2391	13888	2.32067e-08	3.53512e-05	7.5106
553	Leftover_ScbfJmS_324_987_2391	41605	2.01618e-05	0.00860554	3.37349
554	Leftover_ScbfJmS_324_987_2391	41615	0.000278135	0.0545801	3.16652
555	Leftover_ScbfJmS_324_987_2391	41618	9.43674e-06	0.00483876	3.0332
556	Leftover_ScbfJmS_324_987_2391	41659	1.27297e-06	0.00103184	3.30365
557	Leftover_ScbfJmS_324_987_2391	41678	0.000444777	0.0721342	2.82851
558	Leftover_ScbfJmS_327	5542	2.81114e-05	0.0109259	10.7298
559	Leftover_ScbfJmS_327	10540	6.94758e-06	0.00388504	13.9916
560	Leftover_ScbfJmS_327	10555	9.85162e-11	3.10863e-07	20.8505
561	Leftover_ScbfJmS_328	2520	0.000611313	0.0855807	-16.8903
562	Leftover_ScbfJmS_352	37220	0.000168786	0.0382377	-11.2422
563	Leftover_ScbfJmS_352	42312	0.000124952	0.0306661	-18.3698
564	Leftover_ScbfJmS_352	46374	1.31407e-08	2.32203e-05	-28.2615
565	Leftover_ScbfJmS_355	2529	9.70904e-05	0.0266403	14.101
566	Leftover_ScbfJmS_355	2626	0.000528952	0.0791301	10.7202
567	Leftover_ScbfJmS_356	5806	0.000367972	0.0652837	-9.89252
568	Leftover_ScbfJmS_357	338	7.42072e-05	0.0219277	-14.0661
569	Leftover_ScbfJmS_357	708	4.86783e-07	0.000477873	1.77496
570	Leftover_ScbfJmS_357	806	0.000505877	0.0775535	3.63847
571	Leftover_ScbfJmS_357	1943	0.000324846	0.0606655	-2.16484
572	Leftover_ScbfJmS_357	1976	8.12006e-21	1.19571e-16	6.67804
573	Leftover_ScbfJmS_40	157144	0.000254183	0.0513908	19.4459
574	Leftover_ScbfJmS_401	17061	0.000594736	0.0839401	-7.78208
575	Leftover_ScbfJmS_409	3555	2.82235e-13	1.66242e-09	-14.5515
576	Leftover_ScbfJmS_409	3606	0.000333477	0.0616393	-4.92828
577	Leftover_ScbfJmS_417	4934	0.000335817	0.0618131	-13.3205
578	Leftover_ScbfJmS_419	13461	4.91675e-05	0.0159124	13.8925
579	Leftover_ScbfJmS_419	22978	9.95376e-05	0.0268942	-3.30438
580	Leftover_ScbfJmS_459	9627	0.000334966	0.0617851	-5.86914
581	Leftover_ScbfJmS_459	9717	9.7835e-05	0.0266923	-12.9158
582	Leftover_ScbfJmS_460	29491	0.000123278	0.0303396	-7.17148
583	Leftover_ScbfJmS_479	7592	4.96639e-05	0.0159561	3.50956
584	Leftover_ScbfJmS_492	2443	0.000755451	0.097597	3.5193
585	Leftover_ScbfJmS_497	8689	0.00020929	0.0445575	5.40468
586	Leftover_ScbfJmS_5	954	0.000617437	0.0860168	3.88268
587	Leftover_ScbfJmS_519	10474	6.63022e-05	0.0203107	4.55396
588	Leftover_ScbfJmS_527	38408	5.6706e-06	0.00327357	12.1074
589	Leftover_ScbfJmS_530	504	0.000752467	0.0974815	-3.08435
590	Leftover_ScbfJmS_533	23289	0.000384327	0.0673566	-24.6642
591	Leftover_ScbfJmS_540	30735	4.36452e-05	0.0147746	-8.32231
592	Leftover_ScbfJmS_550_1916	36417	8.30568e-05	0.0238256	17.1235
593	Leftover_ScbfJmS_552	2010	0.000772932	0.0982374	-10.141
594	Leftover_ScbfJmS_563	7229	0.000720695	0.0948961	-7.47817
595	Leftover_ScbfJmS_563	22645	8.71371e-05	0.0248293	9.75335
596	Leftover_ScbfJmS_563	23081	0.000760938	0.0976404	11.411
597	Leftover_ScbfJmS_589	1570	1.38898e-06	0.00109571	17.9688
598	Leftover_ScbfJmS_589	6865	2.00254e-05	0.00858883	4.3221
599	Leftover_ScbfJmS_596_672	15881	0.000697093	0.093177	-9.76389
600	Leftover_ScbfJmS_596_672	16584	0.000256216	0.0515656	-8.45022
601	Leftover_ScbfJmS_596_672	25081	1.2943e-27	3.81183e-23	-13.566
602	Leftover_ScbfJmS_608	3486	2.03994e-05	0.0086651	-13.9323
603	Leftover_ScbfJmS_608	10959	1.3371e-05	0.00649102	-18.9834
604	Leftover_ScbfJmS_608	11300	1.93297e-06	0.00139023	-18.3751
605	Leftover_ScbfJmS_608	15067	0.000414849	0.0691105	-18.5931
606	Leftover_ScbfJmS_610	6396	6.77025e-09	1.35948e-05	-24.1354
607	Leftover_ScbfJmS_610	9645	4.96025e-05	0.0159561	-17.347
608	Leftover_ScbfJmS_610	9650	0.000148373	0.0345887	-16.8297
609	Leftover_ScbfJmS_636	5671	4.26158e-06	0.00257892	-5.05075
610	Leftover_ScbfJmS_636	8539	0.000390099	0.0677467	-7.04141
611	Leftover_ScbfJmS_637	8490	0.00018888	0.0414091	2.39371
612	Leftover_ScbfJmS_637	12222	3.04383e-05	0.0115353	5.96421
613	Leftover_ScbfJmS_637	29116	0.000422567	0.0696547	-14.1268
614	Leftover_ScbfJmS_651	10090	3.0551e-05	0.0115353	-8.37605
615	Leftover_ScbfJmS_658	7487	0.000272681	0.0538972	-5.27084
616	Leftover_ScbfJmS_658	28075	0.000719425	0.0948702	-3.31557
617	Leftover_ScbfJmS_658	28280	0.00015408	0.0354515	-3.50429
618	Leftover_ScbfJmS_663	7344	0.000788704	0.0989831	4.35243
619	Leftover_ScbfJmS_673	1217	0.000514877	0.0778504	-6.08092
620	Leftover_ScbfJmS_677	3710	1.85527e-05	0.00819591	11.6066
621	Leftover_ScbfJmS_679	579	3.0391e-05	0.0115353	-5.29341
622	Leftover_ScbfJmS_679	2100	5.6483e-05	0.0178229	5.05454
623	Leftover_ScbfJmS_679	2162	0.000421076	0.0695385	5.54501
624	Leftover_ScbfJmS_700	7296	0.000543729	0.080601	24.1461
625	Leftover_ScbfJmS_709	11401	0.000507984	0.0776501	-2.58254
626	Leftover_ScbfJmS_712	14049	0.000418466	0.069367	-3.5543
627	Leftover_ScbfJmS_712	25445	1.09037e-06	0.000908844	6.49978
628	Leftover_ScbfJmS_729	14561	0.000152617	0.0352065	-19.2812
629	Leftover_ScbfJmS_73	4991	4.44713e-05	0.0148832	-9.67468
630	Leftover_ScbfJmS_734	35983	0.000676225	0.091495	5.19099
631	Leftover_ScbfJmS_734	36194	0.000155827	0.0357603	15.295
632	Leftover_ScbfJmS_758	4297	8.83811e-07	0.000792929	-15.3548
633	Leftover_ScbfJmS_758	18712	3.07386e-05	0.0115567	-11.4133
634	Leftover_ScbfJmS_783	7358	0.000738111	0.0961859	19.8112
635	Leftover_ScbfJmS_790	4082	2.68041e-05	0.0104788	-7.08286
636	Leftover_ScbfJmS_790	4153	2.46417e-06	0.00163696	-22.3142
637	Leftover_ScbfJmS_792	1769	4.22042e-06	0.00257162	20.5122
638	Leftover_ScbfJmS_792	45347	0.000144081	0.0338562	13.2522
639	Leftover_ScbfJmS_792	56758	1.16121e-05	0.00579638	-13.8758
640	Leftover_ScbfJmS_792	60375	0.000570874	0.0824154	-12.6482
641	Leftover_ScbfJmS_792	60711	0.000662482	0.0901879	-13.1455
642	Leftover_ScbfJmS_792	64899	0.000101095	0.0271969	-3.67382
643	Leftover_ScbfJmS_792	67961	1.83921e-06	0.00137927	-7.15486
644	Leftover_ScbfJmS_792	67971	0.000111201	0.0285608	-5.43119
645	Leftover_ScbfJmS_792	67974	1.30418e-07	0.000164611	-7.3088
646	Leftover_ScbfJmS_792	68019	1.26905e-07	0.000162498	-7.11563
647	Leftover_ScbfJmS_792	68099	3.70113e-05	0.0132391	-5.27251
648	Leftover_ScbfJmS_792	68172	3.05194e-07	0.000317231	-8.02541
649	Leftover_ScbfJmS_792	68432	0.000749072	0.0973272	-4.75514
650	Leftover_ScbfJmS_792	68474	0.00041393	0.0691105	-5.35074
651	Leftover_ScbfJmS_792	68624	8.73989e-05	0.0248293	8.21586
652	Leftover_ScbfJmS_792	68704	0.000116738	0.0292816	7.27995
653	Leftover_ScbfJmS_792	68749	0.000727626	0.0956662	4.823
654	Leftover_ScbfJmS_792	68808	0.000656683	0.0898138	3.89747
655	Leftover_ScbfJmS_792	69022	0.000188143	0.0414091	-5.77115
656	Leftover_ScbfJmS_792	69640	8.2567e-05	0.0238256	5.5509
657	Leftover_ScbfJmS_792	70017	0.000489239	0.0761013	9.46046
658	Leftover_ScbfJmS_792	70170	7.5725e-05	0.0222276	6.25412
659	Leftover_ScbfJmS_792	70191	6.77599e-05	0.0204326	9.7466
660	Leftover_ScbfJmS_792	76561	0.000188983	0.0414091	8.25218
661	Leftover_ScbfJmS_792	81828	7.31807e-06	0.00401387	-7.46135
662	Leftover_ScbfJmS_792	81835	0.000600193	0.0843358	-5.78384
663	Leftover_ScbfJmS_792	81887	0.00023796	0.0490079	-6.06136
664	Leftover_ScbfJmS_792	82873	1.70466e-06	0.00130966	-10.5604
665	Leftover_ScbfJmS_792	82877	0.000114226	0.0291648	-7.81102
666	Leftover_ScbfJmS_792	87166	2.34752e-11	9.01781e-08	-8.14223
667	Leftover_ScbfJmS_792	87169	1.60271e-05	0.00749228	-4.47782
668	Leftover_ScbfJmS_792	87315	4.55297e-30	2.01133e-25	-9.42863
669	Leftover_ScbfJmS_792	87503	2.41593e-05	0.00986391	-2.03671
670	Leftover_ScbfJmS_792	87554	6.66645e-05	0.0203107	-1.8272
671	Leftover_ScbfJmS_792	87563	8.40035e-06	0.00447104	-1.89737
672	Leftover_ScbfJmS_792	87605	0.000404139	0.0688927	-1.46392
673	Leftover_ScbfJmS_792	87607	0.000515326	0.0778504	-1.65451
674	Leftover_ScbfJmS_822	10773	1.53331e-06	0.00119887	-4.11673
675	Leftover_ScbfJmS_850	486	0.000278607	0.0545801	8.59475
676	Leftover_ScbfJmS_850	3193	6.71558e-05	0.0203897	3.53859
677	Leftover_ScbfJmS_855	139716	0.00026582	0.0530753	-14.6175
678	Leftover_ScbfJmS_862	6908	0.000205328	0.0440321	22.7879
679	Leftover_ScbfJmS_871	123	0.000746129	0.0970875	-11.2092
680	Leftover_ScbfJmS_905	27241	0.000445774	0.0721342	-5.55449
681	Leftover_ScbfJmS_908_1359	3134	0.000752178	0.0974815	2.27075
682	Leftover_ScbfJmS_908_1359	3141	7.52431e-05	0.0221597	2.79576
683	Leftover_ScbfJmS_908_1359	18271	0.000320105	0.0601405	12.1989
684	Leftover_ScbfJmS_908_1359	53928	3.69955e-06	0.0023072	4.27511
685	Leftover_ScbfJmS_921	2068	0.000568028	0.0822734	-7.48142
686	Leftover_ScbfJmS_933	647	0.000486548	0.0758162	8.93858
687	Leftover_ScbfJmS_933	5911	2.17518e-08	3.43184e-05	19.1167
688	Leftover_ScbfJmS_933	8391	5.2782e-11	1.79363e-07	10.5736
689	Leftover_ScbfJmS_933	8515	0.000432492	0.0710257	8.36893
690	Leftover_ScbfJmS_942	3297	0.000304415	0.0580904	10.8497
691	Leftover_ScbfJmS_965_547	91555	0.000144693	0.0339098	-18.5031
692	Leftover_ScbfJmS_972	43988	0.000404689	0.0688927	-11.5125
693	Leftover_ScbfJmS_979	7937	0.000234704	0.0486411	17.7157
694	Leftover_ScbfJmS_983	443	2.02403e-07	0.000218083	-9.72506
695	Leftover_ScbfJmS_983	548	0.000150149	0.034819	6.30513
696	Leftover_ScbfJmS_983	1310	0.000331162	0.0614686	-12.5041
697	Leftover_ScbfJmS_993	16552	0.000591629	0.0836563	11.1275
698	Leftover_ScbfJmS_993	16800	0.000503286	0.0774679	-13.5531
699	Leftover_ScbfJmS_993	16869	0.000195424	0.0422157	-13.9193
700	Leftover_ScbfJmS_993	16892	3.74741e-05	0.0133505	-17.0561
701	Leftover_ScbfJmS_998	30175	0.000466174	0.0748159	-10.4028
702	ScbfJmS_2447	17291	0.000223499	0.0467933	-11.0686
703	Super-Scaffold_1723_ScbfJmS_2085	7802285	1.23921e-06	0.00101378	-9.67275
704	Super-Scaffold_1723_ScbfJmS_2085	7802823	0.000515463	0.0778504	7.11064
705	contig_X_unplaced	916704	0.000174803	0.0391897	17.672
706	contig_X_unplaced	965739	0.000678119	0.0915177	16.213
Note:	"chr" represents chromosome; "position" repesents the base pair position of corresponding chromosome; "meth.diff" represents methylation differencen; “Leftover_ScbfJmS” represent contigs that have not been assembled into a chromosome

## Sheet: TableS3b HMP vs LMP
Table S3-b Differentially methylated CpG sites identidied from high milk protein group vs. low milk protein group (HMP vs LMP)
site.id	chr	position	pvalue	qvalue	meth.diff
1	chrM	4379	0.000376957	0.0222527	-0.862114
2	chrM	13395	0.000866376	0.0430458	-1.01394
3	chrM	16191	0.000711313	0.0368864	1.49085
4	chr1	229094	0.000332226	0.0199937	-18.7129
5	chr1	6042922	1.89242e-05	0.00170514	6.04964
6	chr1	6042927	0.000123478	0.00888147	5.82905
7	chr1	6042949	5.23509e-10	1.15949e-07	7.1004
8	chr1	6042951	1.92515e-07	2.659e-05	5.90799
9	chr1	6042957	2.53836e-07	3.39235e-05	6.39724
10	chr1	6042967	2.15943e-06	0.000243183	5.38518
11	chr1	6042970	3.77401e-06	0.000405498	6.10647
12	chr1	6043009	3.21031e-06	0.000350145	4.81713
13	chr1	6043025	0.00050131	0.0277582	3.69946
14	chr1	6043073	0.000288872	0.0178562	4.48997
15	chr1	6043097	0.00022047	0.014388	5.57275
16	chr1	6043102	0.00245291	0.0915585	5.07557
17	chr1	6043110	0.00117901	0.0538235	5.36479
18	chr1	6043114	3.16942e-05	0.00271756	6.41588
19	chr1	6043124	6.8005e-05	0.00528661	8.47565
20	chr1	46389283	0.00189411	0.0766141	-2.9424
21	chr1	87924639	0.000142956	0.0100244	19.7526
22	chr2	7632487	0.002569	0.0941503	-19.0402
23	chr2	92631985	3.97551e-06	0.000423108	-22.3196
24	chr2	121566588	4.17217e-13	1.54407e-10	9.61
25	chr2	121566648	3.01342e-06	0.000329917	-4.8507
26	chr2	121567031	1.75376e-05	0.00158867	3.95192
27	chr2	121567132	0.00245387	0.0915585	-2.95166
28	chr2	121567239	6.94435e-19	8.35258e-16	5.8295
29	chr2	121568157	0.0015221	0.064876	-2.39174
30	chr2	121568213	7.33132e-05	0.00565358	2.73581
31	chr2	121568301	0.000111613	0.00814303	2.82309
32	chr2	121568303	7.70967e-05	0.00591375	3.08749
33	chr2	121568860	1.37172e-14	6.6364e-12	-9.4247
34	chr2	121569938	4.21879e-18	4.5105e-15	9.98352
35	chr2	121570508	0.000811957	0.0410965	9.33693
36	chr2	121570521	0.00254197	0.0934365	6.66188
37	chr2	121570525	1.40931e-05	0.00131116	9.97278
38	chr2	121570746	0.00012741	0.0091113	13.7189
39	chr2	121570773	0.00116684	0.0534086	12.5464
40	chr2	121570887	1.64515e-05	0.00150511	9.67332
41	chr2	121570987	2.21933e-07	2.99836e-05	5.06288
42	chr2	121570999	0.000467739	0.0264181	3.06456
43	chr2	121571024	2.64499e-16	1.76198e-13	4.96129
44	chr2	121571042	6.30715e-12	1.95073e-09	5.74265
45	chr2	121571046	4.58573e-12	1.42852e-09	5.53938
46	chr2	121571050	1.22536e-09	2.48518e-07	5.2716
47	chr2	121571064	2.57183e-16	1.75372e-13	4.78401
48	chr2	121571083	1.60974e-09	3.19003e-07	4.98108
49	chr2	121571092	2.32707e-08	3.73889e-06	4.65503
50	chr2	121571109	2.57476e-15	1.42023e-12	6.50849
51	chr2	121571111	2.1953e-12	7.17413e-10	5.84315
52	chr2	121571124	2.93449e-19	3.90968e-16	7.13285
53	chr2	121571126	7.89698e-13	2.73553e-10	5.99411
54	chr2	121571142	4.29847e-13	1.58405e-10	6.01435
55	chr2	121571146	1.88473e-16	1.32698e-13	6.99238
56	chr2	121571175	5.98808e-08	9.14588e-06	4.57928
57	chr2	121571221	5.23844e-19	6.57467e-16	7.446
58	chr2	121571224	1.07999e-15	6.5404e-13	6.75478
59	chr2	121571231	2.48665e-17	2.03831e-14	6.474
60	chr2	121571238	1.05814e-17	9.35056e-15	6.57745
61	chr2	121571240	9.2415e-15	4.55087e-12	6.28223
62	chr2	121571273	2.32042e-09	4.41648e-07	5.22393
63	chr2	121571275	9.3455e-10	1.94083e-07	5.18317
64	chr2	121571311	2.52969e-11	7.15923e-09	5.92084
65	chr2	121571313	1.55699e-16	1.13308e-13	6.71573
66	chr2	121571323	1.91844e-08	3.10538e-06	4.76533
67	chr2	121571334	7.97095e-06	0.000796182	3.59464
68	chr2	121571350	5.63613e-07	7.27411e-05	4.21862
69	chr2	121571357	7.42119e-06	0.000748172	4.42847
70	chr2	121571464	1.29821e-06	0.000154643	3.68857
71	chr2	121571514	4.20659e-11	1.13487e-08	6.10135
72	chr2	121571519	2.70802e-07	3.60795e-05	4.52998
73	chr2	121571589	1.59605e-05	0.00146574	3.40635
74	chr2	121571592	1.24174e-06	0.00014853	4.34208
75	chr2	121571598	1.06506e-07	1.53468e-05	5.15661
76	chr2	121571615	1.99949e-06	0.000226645	4.84398
77	chr2	121571626	6.0143e-07	7.70478e-05	4.92341
78	chr2	121571656	3.92261e-05	0.0032758	3.83082
79	chr2	121571660	2.99201e-07	3.98019e-05	6.05401
80	chr2	121571674	6.15866e-08	9.34053e-06	5.10501
81	chr2	121571678	6.08046e-07	7.77801e-05	5.3897
82	chr2	121571690	0.00026074	0.0164579	3.25412
83	chr2	121571697	0.000145624	0.0101887	4.30017
84	chr2	121571705	7.14072e-07	9.01262e-05	4.33241
85	chr2	121571709	4.71436e-06	0.000491296	4.9586
86	chr2	121571725	3.53007e-09	6.51825e-07	5.24727
87	chr2	121571746	0.00110319	0.0511713	2.4371
88	chr2	121571757	6.93614e-08	1.04103e-05	4.79954
89	chr2	121571774	1.76302e-10	4.26477e-08	6.27792
90	chr2	121571785	7.83684e-09	1.3628e-06	6.55535
91	chr2	121571796	2.07338e-07	2.82765e-05	5.46559
92	chr2	121571799	3.34017e-09	6.19402e-07	6.12038
93	chr2	121571801	7.171e-06	0.000726155	4.6927
94	chr2	121571820	9.02628e-16	5.58344e-13	8.13476
95	chr2	121571823	8.84858e-14	3.58081e-11	9.15283
96	chr2	121571833	2.18985e-15	1.2235e-12	9.678
97	chr2	121571839	3.44778e-12	1.08971e-09	7.35394
98	chr2	121571849	4.67124e-10	1.0427e-07	6.14756
99	chr2	121571856	2.38197e-07	3.19814e-05	6.13025
100	chr2	121571859	1.37664e-08	2.26651e-06	6.57368
101	chr2	121571863	9.2899e-09	1.58681e-06	6.23902
102	chr2	121571865	2.50584e-09	4.73815e-07	6.04027
103	chr2	121571872	8.4768e-11	2.17188e-08	6.84799
104	chr2	121571882	0.000138179	0.00974465	3.96152
105	chr2	121571920	0.000103564	0.00760705	2.98874
106	chr2	121571928	0.000216487	0.0141925	3.64036
107	chr2	121571965	5.49079e-14	2.3657e-11	7.16164
108	chr2	121571972	6.56326e-14	2.75914e-11	7.91514
109	chr2	121571975	3.12111e-12	9.90074e-10	6.64739
110	chr2	121571977	2.25914e-14	1.05184e-11	6.91543
111	chr2	121571985	6.96334e-20	1.05795e-16	9.45865
112	chr2	121571990	1.0499e-11	3.14608e-09	8.25137
113	chr2	121572002	6.84337e-15	3.48612e-12	7.83499
114	chr2	121572014	9.56354e-14	3.8343e-11	9.26214
115	chr2	121572066	1.85416e-09	3.63284e-07	8.94884
116	chr2	121572072	7.40088e-14	3.06661e-11	11.6877
117	chr2	121572078	1.7457e-08	2.83638e-06	8.4945
118	chr2	121572084	2.056e-05	0.0018318	5.88367
119	chr2	121572106	5.05507e-08	7.77571e-06	5.19968
120	chr2	121572134	1.03182e-15	6.29272e-13	6.36499
121	chr2	121572145	5.48743e-25	2.37608e-21	10.2214
122	chr2	121572151	5.27451e-26	3.51366e-22	10.0979
123	chr2	121572161	6.38023e-27	6.13925e-23	9.52081
124	chr2	121572220	6.58922e-15	3.40135e-12	6.06656
125	chr2	121572246	1.78755e-28	2.21147e-24	6.202
126	chr2	121572256	7.14923e-28	7.7391e-24	7.76293
127	chr2	121572269	1.53308e-26	1.20696e-22	6.79899
128	chr2	121572279	5.36944e-24	2.02173e-20	7.12441
129	chr2	121572282	2.2539e-23	7.50727e-20	7.7863
130	chr2	121572293	6.30706e-26	3.64131e-22	7.85731
131	chr2	121572299	8.61972e-17	6.60596e-14	7.76133
132	chr2	121572312	4.61293e-22	9.98707e-19	9.25142
133	chr2	121572317	1.29506e-32	2.80382e-28	10.8968
134	chr2	121572346	8.73928e-22	1.77354e-18	10.0161
135	chr2	121572349	3.01447e-23	9.00189e-20	8.30692
136	chr2	121572354	9.22551e-24	3.19574e-20	9.47738
137	chr2	121572362	8.61811e-23	2.1951e-19	9.61528
138	chr2	121572366	7.76756e-26	4.20423e-22	12.5808
139	chr2	121572372	2.71843e-23	8.40779e-20	12.0579
140	chr2	121572376	1.15984e-18	1.32162e-15	9.97214
141	chr2	121572383	3.19315e-08	5.03696e-06	9.81816
142	chr2	121572397	4.41092e-23	1.15754e-19	14.9846
143	chr2	121572400	1.13992e-16	8.43746e-14	10.1889
144	chr2	121572405	8.21764e-21	1.42331e-17	13.0679
145	chr2	121572413	9.65536e-18	8.80169e-15	10.9692
146	chr2	121572417	1.14677e-20	1.90631e-17	15.7065
147	chr2	121572423	6.73799e-16	4.34663e-13	13.0823
148	chr2	121572427	7.79564e-14	3.2148e-11	10.905
149	chr2	121572435	1.83204e-14	8.6697e-12	12.7557
150	chr2	121572448	2.25155e-17	1.87486e-14	13.3701
151	chr2	121572451	1.29174e-05	0.00121858	5.53209
152	chr2	121572456	5.63156e-14	2.39239e-11	9.82499
153	chr2	121572464	4.59117e-16	3.01211e-13	7.85314
154	chr2	121572468	1.12737e-18	1.31871e-15	10.8145
155	chr2	121572473	3.59204e-11	9.87533e-09	6.50184
156	chr2	121572478	5.8755e-18	5.65358e-15	8.0866
157	chr2	121572485	2.15154e-15	1.2099e-12	9.91171
158	chr2	121572499	1.74065e-20	2.79151e-17	10.404
159	chr2	121572502	1.33455e-12	4.51458e-10	6.07629
160	chr2	121572507	2.56448e-16	1.75372e-13	7.86065
161	chr2	121572515	1.49929e-17	1.29839e-14	6.07522
162	chr2	121572519	2.05652e-25	9.89424e-22	9.87542
163	chr2	121572524	8.13901e-18	7.57897e-15	6.66373
164	chr2	121572529	2.39224e-22	5.31204e-19	7.40971
165	chr2	121572536	9.82589e-23	2.36369e-19	9.67106
166	chr2	121572550	1.08971e-26	9.43694e-23	10.1063
167	chr2	121572553	7.55915e-22	1.59665e-18	6.70669
168	chr2	121572558	5.73785e-18	5.65358e-15	7.14442
169	chr2	121572566	3.71476e-24	1.47809e-20	6.32869
170	chr2	121572570	1.87666e-26	1.35433e-22	10.0034
171	chr2	121572576	7.03315e-17	5.43817e-14	7.12893
172	chr2	121572580	6.29726e-26	3.64131e-22	7.35029
173	chr2	121572587	8.80622e-22	1.77354e-18	9.12281
174	chr2	121572601	3.75493e-24	1.47809e-20	9.25071
175	chr2	121572604	4.46143e-11	1.19989e-08	4.20357
176	chr2	121572609	2.44866e-19	3.31337e-16	7.04173
177	chr2	121572617	2.94188e-14	1.33387e-11	4.66555
178	chr2	121572621	1.186e-14	5.77013e-12	7.01364
179	chr2	121572626	9.24881e-15	4.55087e-12	5.91693
180	chr2	121572631	5.39102e-10	1.18795e-07	5.00592
181	chr2	121572638	9.2604e-12	2.78457e-09	7.17704
182	chr2	121572652	2.59092e-12	8.3102e-10	7.90044
183	chr2	121572655	5.82911e-05	0.0046143	3.26206
184	chr2	121572660	1.2568e-07	1.79012e-05	5.25526
185	chr2	121572668	2.0117e-09	3.91494e-07	5.50933
186	chr2	121572672	3.99307e-08	6.23067e-06	7.1962
187	chr2	121572678	1.74818e-11	5.08033e-09	8.4907
188	chr2	121572682	4.14595e-06	0.000438391	4.95148
189	chr2	121572689	9.46609e-05	0.0070853	5.70766
190	chr2	121572703	2.34949e-07	3.16435e-05	7.13222
191	chr2	121572706	0.00111837	0.0517022	3.53922
192	chr2	121572711	1.0592e-07	1.52954e-05	6.00565
193	chr2	121572719	2.48024e-05	0.0021784	3.64791
194	chr2	121572723	1.65651e-05	0.00151324	5.04529
195	chr2	121572728	2.35855e-09	4.46941e-07	5.73508
196	chr2	121572733	3.30101e-05	0.00280602	3.92101
197	chr2	121572740	1.57673e-06	0.000183776	6.11227
198	chr2	121572754	2.20657e-07	2.98579e-05	6.62461
199	chr2	121572757	4.16576e-05	0.00345553	3.54345
200	chr2	121572762	0.000729357	0.0376498	3.29283
201	chr2	121572770	8.44296e-07	0.000105355	4.37981
202	chr2	121572774	7.56956e-10	1.59885e-07	8.26822
203	chr2	121572780	3.96723e-07	5.20553e-05	5.9165
204	chr2	121572784	0.00146427	0.0632136	3.04206
205	chr2	121572791	2.08778e-06	0.000236036	6.25885
206	chr2	121572805	4.96122e-07	6.44145e-05	6.15421
207	chr2	121572808	7.89874e-05	0.00603739	3.32286
208	chr2	121572813	3.9873e-06	0.000423485	4.67992
209	chr2	121572821	0.000108486	0.00793491	3.61696
210	chr2	121572825	9.62313e-07	0.000118208	6.77757
211	chr2	121572835	0.000563382	0.0304173	3.76281
212	chr2	121572876	0.00260754	0.0950799	5.10144
213	chr2	121572907	0.00135352	0.0596894	6.09408
214	chr2	121572932	9.09045e-05	0.00684556	7.22687
215	chr2	121573079	0.00188259	0.0762515	4.68514
216	chr2	121573096	0.00250406	0.0927515	4.07817
217	chr2	121573118	2.09609e-06	0.000236666	4.21255
218	chr2	121573126	3.82575e-05	0.00320729	2.81799
219	chr2	121573130	1.68627e-05	0.00153718	4.35785
220	chr2	121573136	0.000200789	0.0133245	3.27641
221	chr2	121573140	0.000123338	0.00887878	2.6497
222	chr2	121573147	2.34226e-08	3.75632e-06	5.07521
223	chr2	121573161	2.28058e-10	5.39727e-08	5.29677
224	chr2	121573164	8.5508e-07	0.000106394	2.72047
225	chr2	121573177	6.04979e-06	0.000619286	2.22901
226	chr2	121573181	9.71809e-06	0.00094349	3.32349
227	chr2	121573191	0.000253549	0.0161519	2.06764
228	chr2	121573212	1.08851e-07	1.56587e-05	4.18701
229	chr2	121573215	6.25136e-06	0.00063841	2.37012
230	chr2	121573220	1.66789e-07	2.3222e-05	3.4314
231	chr2	121573228	9.12076e-06	0.000894524	2.00238
232	chr2	121573232	1.31194e-05	0.00123227	2.9793
233	chr2	121573242	0.000471796	0.0265311	2.06435
234	chr2	121573249	2.22131e-05	0.00197097	3.41629
235	chr2	121573263	1.46212e-07	2.04888e-05	4.18912
236	chr2	121573266	0.00102192	0.0487599	1.75271
237	chr2	121573271	4.05296e-07	5.30195e-05	3.5467
238	chr2	121573279	0.00145254	0.0627891	1.96334
239	chr2	121573283	2.26861e-05	0.00200883	3.96812
240	chr2	121573289	0.000534491	0.0291849	3.25758
241	chr2	121573645	0.00138853	0.0607617	4.50172
242	chr2	121573656	0.000264784	0.0166441	5.72195
243	chr2	121573678	0.00095626	0.0461867	4.34663
244	chr2	121573741	5.00503e-05	0.00403199	8.7016
245	chr2	121573747	0.0014871	0.0639603	6.25026
246	chr2	121573758	0.00244694	0.0914807	6.56651
247	chr2	121574316	0.000313843	0.0190596	11.1014
248	chr2	121574346	4.99777e-06	0.000518336	7.80068
249	chr2	121574350	0.000104112	0.00764082	8.113
250	chr2	121574355	0.00150965	0.0645883	5.79935
251	chr2	121574380	0.000161215	0.011178	6.92134
252	chr2	121574383	9.15623e-05	0.00688911	4.70612
253	chr2	121574388	4.07683e-08	6.34994e-06	8.45313
254	chr2	121574396	9.5893e-06	0.000933078	5.09828
255	chr2	121574401	1.10979e-05	0.00106197	5.71354
256	chr2	121574438	0.000247249	0.0158138	4.88664
257	chr2	121574444	2.36431e-07	3.17936e-05	5.83922
258	chr2	121574448	8.64649e-07	0.000107125	6.03792
259	chr2	121574450	1.68496e-06	0.000194583	4.85727
260	chr2	121574473	0.00220053	0.0849611	3.71186
261	chr2	121574477	3.96538e-05	0.00330833	5.99708
262	chr2	121574498	0.000164923	0.0113804	5.48681
263	chr2	121574500	4.79945e-07	6.24077e-05	6.37024
264	chr2	121574502	7.05792e-05	0.0054622	5.16489
265	chr2	121574504	0.000814925	0.0411745	5.52349
266	chr2	121574508	9.077e-07	0.000111817	7.08198
267	chr2	121574510	0.000406644	0.0235872	4.5918
268	chr2	121574514	0.000211211	0.0138989	5.50264
269	chr2	121574523	3.54389e-05	0.0029971	5.99158
270	chr2	121574530	1.20572e-06	0.000144621	6.00374
271	chr2	121574532	1.96576e-05	0.0017641	4.6604
272	chr2	121574548	0.00136898	0.0601495	5.3283
273	chr2	121574554	0.00121775	0.0550981	4.62075
274	chr2	121574556	0.00140243	0.061277	4.06842
275	chr2	121574599	4.62727e-05	0.00378395	5.63345
276	chr2	121574605	4.54077e-06	0.00047492	8.5584
277	chr2	121574668	0.00039105	0.0228356	12.8154
278	chr2	121575037	0.00149354	0.0641033	6.83048
279	chr2	121575097	0.000444331	0.0253154	3.50206
280	chr2	121575105	0.000496695	0.0276263	4.40221
281	chr2	121575109	0.000507379	0.0280225	3.22621
282	chr2	121575123	0.00145064	0.0627505	3.88628
283	chr2	121575128	7.39772e-06	0.000746675	5.0781
284	chr2	121575140	5.23481e-05	0.00418595	4.26063
285	chr2	121575145	1.59367e-06	0.000185063	5.05151
286	chr2	121575152	9.27461e-06	0.000907557	4.35805
287	chr2	121575158	4.73471e-06	0.000492824	4.57902
288	chr2	121575161	1.72085e-07	2.39208e-05	4.21369
289	chr2	121575163	0.000494713	0.0275514	2.57151
290	chr2	121575165	3.29692e-05	0.00280602	3.86639
291	chr2	121575168	0.00228707	0.0872055	2.56387
292	chr2	121575176	5.42468e-10	1.19234e-07	4.43638
293	chr2	121575179	2.41775e-08	3.86308e-06	4.58551
294	chr2	121575181	1.78945e-10	4.29273e-08	4.66452
295	chr2	121575184	3.62555e-09	6.68033e-07	4.89587
296	chr2	121575186	1.27376e-10	3.14486e-08	4.89939
297	chr2	121575191	4.22907e-09	7.69995e-07	5.54596
298	chr2	121575198	2.2051e-11	6.3233e-09	5.44613
299	chr2	121575200	3.72527e-10	8.46748e-08	4.86088
300	chr2	121575204	4.8614e-10	1.08226e-07	4.85098
301	chr2	121575207	2.92135e-15	1.59114e-12	6.42792
302	chr2	121575212	1.57072e-13	6.09978e-11	4.94228
303	chr2	121575215	1.83012e-18	2.03192e-15	7.22195
304	chr2	121575218	1.46081e-09	2.90154e-07	3.69671
305	chr2	121575224	5.22658e-18	5.32501e-15	6.15332
306	chr2	121575227	1.32427e-15	7.87328e-13	5.11537
307	chr2	121575235	5.88813e-24	2.12465e-20	5.97622
308	chr2	121575243	4.23576e-09	7.69995e-07	3.67498
309	chr2	121575253	1.95917e-07	2.6931e-05	3.17527
310	chr2	121575262	3.36727e-11	9.31655e-09	4.07956
311	chr2	121575264	7.60901e-10	1.60327e-07	3.94794
312	chr2	121575267	1.0986e-11	3.28067e-09	3.99539
313	chr2	121575273	1.19198e-09	2.43459e-07	4.65427
314	chr2	121575278	3.61627e-11	9.9105e-09	4.80766
315	chr2	121575283	5.97938e-09	1.05893e-06	4.02836
316	chr2	121575291	1.38261e-10	3.37282e-08	3.61373
317	chr2	121575310	7.2695e-14	3.04127e-11	4.05663
318	chr2	121575341	0.00034782	0.0207878	2.27943
319	chr2	121575390	1.18817e-10	2.9653e-08	4.13407
320	chr2	121575400	8.62409e-13	2.97551e-10	5.41487
321	chr2	121575463	1.03388e-17	9.23042e-15	4.74327
322	chr2	121575466	2.38951e-23	7.6642e-20	6.51898
323	chr2	121575484	2.87364e-15	1.57506e-12	4.68369
324	chr2	121575513	2.17658e-09	4.17945e-07	5.31391
325	chr2	121575550	2.71708e-05	0.00236483	5.64337
326	chr2	121575556	1.36097e-06	0.000161233	6.81679
327	chr2	121575571	1.00608e-06	0.000122714	6.09907
328	chr2	121575574	1.43203e-06	0.000168957	6.05727
329	chr2	121575577	8.16719e-07	0.000102061	5.60165
330	chr2	121575586	0.000103364	0.00759879	5.01501
331	chr2	121575666	0.000678692	0.0356645	3.61339
332	chr2	121575717	2.2036e-07	2.98579e-05	5.0561
333	chr2	121575782	2.38764e-05	0.00210562	4.16716
334	chr2	121575788	0.00022495	0.0146472	3.52723
335	chr2	121575804	1.41074e-06	0.000166672	3.29598
336	chr2	121575838	1.44933e-07	2.03425e-05	4.72587
337	chr2	121575843	2.70694e-09	5.09614e-07	4.60576
338	chr2	121575848	8.73433e-12	2.63554e-09	5.31584
339	chr2	121575850	3.25557e-10	7.49826e-08	4.91754
340	chr2	121575854	4.49964e-08	6.97087e-06	4.70882
341	chr2	121575858	2.62736e-06	0.000291333	4.25507
342	chr2	121575861	4.38158e-13	1.59432e-10	5.30363
343	chr2	121575863	3.10393e-10	7.16807e-08	4.71669
344	chr2	121575865	1.51565e-07	2.12046e-05	4.61457
345	chr2	121575869	1.02151e-09	2.11131e-07	5.5784
346	chr2	121575873	2.1231e-09	4.09491e-07	5.20141
347	chr2	121575880	6.07535e-08	9.24657e-06	3.74841
348	chr2	121575889	4.94605e-06	0.000513587	3.20862
349	chr2	121575900	1.66632e-14	7.92883e-12	5.95014
350	chr2	121575907	9.82808e-11	2.48865e-08	4.51644
351	chr2	121575915	9.29536e-08	1.35977e-05	3.58027
352	chr2	121575923	1.22172e-05	0.00116011	3.90425
353	chr2	121575939	4.4642e-05	0.00367118	3.39188
354	chr2	121575962	5.47153e-07	7.07222e-05	6.47083
355	chr2	121575965	2.65764e-08	4.21526e-06	5.99172
356	chr2	121575970	3.81077e-06	0.000408434	6.14204
357	chr2	121575978	5.87191e-06	0.000603216	5.57045
358	chr2	121575981	1.57643e-08	2.56616e-06	6.94908
359	chr2	121576010	4.75088e-05	0.00386319	7.66133
360	chr2	121576018	9.60029e-05	0.00717336	6.75
361	chr2	121576021	0.00131933	0.0585023	8.02213
362	chr3	3583019	0.00129923	0.057818	19.116
363	chr3	21308256	3.17332e-06	0.000346547	-17.497
364	chr3	31995188	0.00189987	0.0767554	9.24015
365	chr3	31997199	0.000277262	0.0172369	-12.0765
366	chr3	45390921	0.000858405	0.0426742	-10.4882
367	chr3	74257266	0.000122799	0.0088547	-24.3645
368	chr3	120967358	0.000371811	0.0220541	7.86577
369	chr4	59971977	3.57371e-05	0.00301937	15.8836
370	chr4	98773108	0.00228787	0.0872055	-15.0571
371	chr4	98773152	0.00129786	0.057787	-16.2586
372	chr4	103267832	0.000206	0.0136078	-8.37628
373	chr4	105604060	0.00153964	0.0655205	-14.2857
374	chr4	119844501	4.41095e-10	9.94769e-08	7.59555
375	chr4	119845246	0.00185169	0.0754592	-2.59034
376	chr4	119845399	0.0007241	0.0374374	3.46068
377	chr4	119845401	0.00156479	0.0662974	2.83925
378	chr4	119845411	9.2533e-05	0.0069561	4.14821
379	chr5	26562562	0.00177376	0.0730081	-8.11897
380	chr5	34703627	0.00178134	0.0731809	-16.5534
381	chr5	44224569	0.00122796	0.0554734	20.6414
382	chr5	120080400	0.000917032	0.0447917	-9.33565
383	chr5	120080772	0.00124353	0.0559723	-3.91458
384	chr5	120080990	0.000560262	0.0302743	5.89296
385	chr6	5434658	9.63765e-07	0.000118219	-4.32744
386	chr6	5440046	0.000557094	0.0301907	4.73651
387	chr6	5443391	0.00194138	0.0778354	4.68669
388	chr6	5451187	0.00129004	0.0575869	-9.81308
389	chr6	5453148	0.00032188	0.0194387	-4.67695
390	chr6	5458866	0.00129696	0.057787	5.72901
391	chr6	5459261	0.0014921	0.0641033	-6.20028
392	chr6	5788839	0.000295446	0.0181847	6.31588
393	chr6	5790277	0.00232068	0.0881072	4.78317
394	chr6	5797157	0.0010451	0.0494009	5.1404
395	chr6	5797394	0.000461237	0.026141	-5.82677
396	chr6	21290624	5.02936e-05	0.00404407	24.3718
397	chr6	57213264	0.000897019	0.0440877	-24.3074
398	chr6	82294905	0.00127779	0.0571285	-8.60322
399	chr6	85872233	0.000135182	0.00958793	5.32544
400	chr6	99247012	0.00128633	0.0574508	-4.62684
401	chr6	102297128	0.00213798	0.0831091	19.0341
402	chr7	85854	0.00222111	0.085603	-6.90956
403	chr7	117814	0.000181961	0.0123205	-6.56934
404	chr7	120406	0.00164077	0.0684448	-2.38673
405	chr7	555718	0.00254104	0.0934365	5.66896
406	chr8	10295525	0.000260404	0.0164572	15.8021
407	chr8	25563736	0.00193331	0.0776917	-15.5102
408	chr8	34782211	7.54179e-05	0.00579525	-4.00546
409	chr8	93037343	0.00191393	0.0770919	-19.0344
410	chr9	32623	0.00215337	0.0835124	7.20568
411	chr9	1098399	0.0005048	0.0279336	-18.4128
412	chr9	19456420	0.00260146	0.0949381	7.19571
413	chr9	19456665	0.00190677	0.076911	-6.91778
414	chr10	12096656	0.000559144	0.0302639	22.9412
415	chr10	91704257	0.000560274	0.0302743	-20.0561
416	chr11	31877125	0.00131932	0.0585023	-23.2
417	chr11	34747040	0.000931756	0.0453064	-19.3622
418	chr11	43478632	7.49758e-08	1.11948e-05	-5.57504
419	chr12	73220807	6.43018e-06	0.00065359	-31.0768
420	chr12	87143902	0.000171572	0.0117736	12.8571
421	chr13	100056	0.000670916	0.0353203	13.5204
422	chr13	100765	0.000788108	0.0401101	-12.4005
423	chr13	346881	0.00135979	0.0598977	-7.86363
424	chr13	362738	0.00137014	0.06017	5.02498
425	chr13	366017	0.00110041	0.0511248	-4.2561
426	chr13	16127075	0.00256496	0.0940422	18.2042
427	chr13	73476286	0.00190921	0.0769732	-5.15073
428	chr14	13761174	0.00212676	0.0828889	-10.9388
429	chr14	13796942	0.000280037	0.0173721	-15.8072
430	chr14	13826208	0.00260269	0.0949429	-12.7189
431	chr14	17503943	0.00245293	0.0915585	-19.2084
432	chr15	18740769	0.00116864	0.053463	-14.2912
433	chr15	24995812	0.000136704	0.00967214	8.13662
434	chr15	24995848	8.27996e-05	0.00629543	6.89436
435	chr15	24995917	0.0010241	0.04881	3.81464
436	chr15	24996017	3.51692e-06	0.00037976	4.5144
437	chr15	24996021	1.46299e-06	0.000171744	4.92421
438	chr15	24996025	5.00332e-09	8.93383e-07	6.4859
439	chr15	24996038	2.29244e-09	4.37285e-07	6.21876
440	chr15	24996040	7.51283e-08	1.11982e-05	5.82562
441	chr15	24996046	4.754e-08	7.35178e-06	6.16462
442	chr15	24996093	3.80503e-07	5.00027e-05	5.63873
443	chr15	24996098	8.73624e-06	0.000863658	6.05825
444	chr15	24996111	9.70445e-05	0.00723869	6.44513
445	chr15	40217595	0.000964359	0.0465001	-23.1157
446	chr16	61550	0.00178541	0.0732366	9.94694
447	chr16	81001759	0.000980003	0.0470971	-2.63675
448	chr16	81002313	1.40473e-10	3.41716e-08	-3.56609
449	chr16	81002332	0.00040472	0.0234913	-2.08731
450	chr17	5546802	0.00113536	0.052244	-4.91803
451	chr17	19762560	0.00067539	0.0355126	-24.6889
452	chr17	41285048	0.00199262	0.0793755	-12.4201
453	chr17	55112271	0.00167393	0.0695269	-14.3959
454	chr17	65096552	0.00149424	0.0641033	18.8482
455	chr18	41559933	0.00123128	0.0555133	-9.7982
456	chr18	59225183	7.16746e-05	0.00553709	6.91794
457	chr18	59225197	0.000906154	0.0444358	4.83191
458	chr18	59225211	0.00100973	0.0483111	3.96644
459	chr18	59225214	3.82269e-06	0.000409206	5.07681
460	chr18	59225218	0.00138441	0.0606733	4.74563
461	chr18	59225229	0.000844333	0.0421683	3.44012
462	chr18	59225247	8.65245e-08	1.27217e-05	4.98257
463	chr18	59225268	1.99493e-13	7.67833e-11	5.30425
464	chr18	59225270	6.20713e-13	2.18513e-10	4.26176
465	chr18	59225273	4.33836e-13	1.58525e-10	6.7194
466	chr18	59225278	1.27863e-10	3.14574e-08	5.83028
467	chr18	59225290	2.3296e-15	1.29323e-12	5.10539
468	chr18	59225351	6.75491e-11	1.76199e-08	6.28566
469	chr18	59225359	6.77948e-08	1.01928e-05	4.90049
470	chr18	59225365	6.3842e-10	1.3719e-07	5.73894
471	chr18	59225373	2.44597e-13	9.33141e-11	7.00662
472	chr18	59225403	1.29678e-09	2.59958e-07	5.70407
473	chr18	59225407	9.20351e-13	3.16282e-10	6.44525
474	chr18	59225417	1.88429e-09	3.68353e-07	4.80708
475	chr18	59225419	1.02162e-10	2.57189e-08	6.16172
476	chr18	59225424	5.27783e-12	1.63822e-09	6.2824
477	chr18	59225434	5.69709e-10	1.24904e-07	6.05282
478	chr18	59225436	1.15379e-06	0.000139162	4.30248
479	chr18	59225438	7.77071e-06	0.000779778	4.32144
480	chr18	59225441	5.39098e-06	0.000557781	5.01232
481	chr18	59225443	1.13245e-07	1.62101e-05	5.66048
482	chr18	59225451	4.67172e-09	8.4111e-07	5.66264
483	chr18	59225456	1.59418e-06	0.000185063	4.07569
484	chr18	59225459	6.67607e-08	1.00723e-05	5.53808
485	chr18	59225462	0.000100153	0.00740231	3.58543
486	chr18	59225477	0.00137303	0.0602662	3.57236
487	chr18	59225483	4.29591e-05	0.00354313	4.34907
488	chr18	59225489	0.000551186	0.0299455	4.28976
489	chr18	59225491	0.000267512	0.0167389	4.49686
490	chr18	59225505	0.000347138	0.0207613	5.33696
491	chr18	59225507	0.000575241	0.0309996	5.4276
492	chr18	59225515	0.00178473	0.0732366	5.17039
493	chr18	59225630	0.00103285	0.0489577	7.85418
494	chr18	59225667	0.0016797	0.0696995	4.76581
495	chr18	59225669	9.21611e-06	0.000902852	7.21583
496	chr18	59225677	0.00156895	0.0664411	5.85682
497	chr18	59225693	2.30698e-05	0.00204071	7.38323
498	chr18	59225702	4.89644e-05	0.00396294	7.05318
499	chr18	59225705	0.000458839	0.0260562	5.67251
500	chr18	59225717	0.000496008	0.0276058	5.46988
501	chr18	59225751	5.83794e-08	8.93232e-06	8.75685
502	chr18	59225754	0.00215216	0.0835031	4.38141
503	chr18	59225758	1.70666e-06	0.00019654	5.48265
504	chr18	59225761	1.00156e-07	1.4553e-05	6.74881
505	chr18	59225763	1.38898e-07	1.95907e-05	7.24815
506	chr18	59225767	6.01516e-05	0.00473992	6.65419
507	chr18	59225773	0.000122955	0.00885855	7.11532
508	chr18	59225782	2.87478e-06	0.00031674	8.6051
509	chr18	59225785	7.41638e-05	0.00570394	5.28359
510	chr18	59225789	1.09807e-06	0.000132813	6.43338
511	chr18	59225792	1.48273e-05	0.00136953	7.19508
512	chr18	59225795	0.000264766	0.0166441	4.61124
513	chr18	59225797	0.000227965	0.0148101	5.16853
514	chr18	59225806	0.000513629	0.0282596	5.73883
515	chr18	59225832	0.000972917	0.0468439	5.51306
516	chr18	59225855	0.000347106	0.0207613	8.64327
517	chr18	59225861	0.000252128	0.0160784	8.56933
518	chr18	59225864	0.000656048	0.0346428	7.5654
519	chr18	59225918	0.00119674	0.0543844	5.1964
520	chr18	59225947	0.00243819	0.0912485	4.91235
521	chr18	59225991	0.00070757	0.0367362	4.61132
522	chr18	59226006	0.000140391	0.00988453	4.16516
523	chr18	59226021	0.0012144	0.0550329	5.39837
524	chr18	59226027	0.00106869	0.0501896	3.99558
525	chr18	59226052	0.00104628	0.0494047	5.39475
526	chr18	59226207	0.000463185	0.0262166	6.43317
527	chr18	59226276	0.000489945	0.0273562	6.56654
528	chr18	59226671	0.000734809	0.0378428	9.37183
529	chr18	59226726	0.000419417	0.0241796	10.7088
530	chr18	62664049	0.000216491	0.0141925	11.7875
531	chr19	31384972	0.00124581	0.0560457	11.3679
532	chr20	10920786	1.16876e-07	1.67023e-05	31.0071
533	chr20	63350316	0.002067	0.0812613	-7.44703
534	chr21	351768	0.00159627	0.0672252	11.9976
535	chr21	388018	0.00234027	0.0885963	-15.6591
536	chr21	674568	0.00132148	0.0585375	-5.29026
537	chr21	682734	0.00143075	0.0621708	-5.1736
538	chr21	683277	0.00247214	0.0919233	-4.46799
539	chr21	684630	0.00159352	0.0671815	7.41193
540	chr21	23391765	0.000466895	0.0263926	-22.8146
541	chr21	32922108	0.00203646	0.0804556	-6.02767
542	chr21	32934399	0.000212072	0.013945	-5.74586
543	chr21	32935051	0.00110378	0.0511715	-6.75763
544	chr21	32952140	0.000230849	0.0149863	-6.62684
545	chr21	33002647	1.08743e-47	3.13907e-43	-13.245
546	chr21	33002720	0.000621408	0.0331268	2.11329
547	chr21	33002733	0.000875109	0.0433801	1.923
548	chr21	33002782	0.00150601	0.0645365	2.00241
549	chr21	33002785	2.39804e-05	0.00211264	2.47546
550	chr21	33002798	0.00253257	0.0932891	1.88823
551	chr21	33002824	0.00168614	0.0699335	1.97312
552	chr21	33002828	0.000275417	0.0171345	2.28799
553	chr21	33002844	0.000919873	0.0448545	2.37864
554	chr21	33002890	0.00162536	0.0680313	2.5788
555	chr21	33022352	0.000497916	0.0276596	-6.30651
556	chr21	33025659	0.00138327	0.0606541	2.26753
557	chr21	33026010	6.17896e-148	5.35102e-143	-20.7397
558	chr22	2169827	0.00178074	0.0731809	12.042
559	chr22	10431825	0.00110093	0.0511248	12.6497
560	chr22	17128422	0.00187023	0.0760104	18.4478
561	chr23	3846	0.00211869	0.0826858	-7.87794
562	chr23	6021	0.000923326	0.0449723	-5.62828
563	chr23	6027	0.000303193	0.0185691	-6.11668
564	chr23	11466	0.00179177	0.0733657	-4.08796
565	chr23	11635	0.000171419	0.0117728	-4.16622
566	chr23	19853	0.000163838	0.0113236	-4.71083
567	chr23	20258	0.00248058	0.0920395	3.1105
568	chr23	22482	0.0003997	0.0232467	-5.24785
569	chr23	28027	0.00225555	0.086293	-8.69433
570	chr23	1722567	0.00148747	0.0639603	10.0542
571	chr23	38632143	5.22807e-05	0.00418442	-21.3989
572	chr24	1240	0.00116672	0.0534086	-10.5866
573	chr24	2249	0.00237709	0.0896202	-5.78898
574	chr25	10018	0.00033476	0.0201183	18.6047
575	chr25	27787	0.00203522	0.0804556	4.94418
576	chr25	28486	0.00277827	0.0996685	4.28354
577	chr25	11449927	0.00176237	0.0725736	-17.168
578	chr25	28173641	0.0011315	0.0521493	10.9259
579	chr27	6217006	0.00193045	0.077613	8.88023
580	chr27	6217116	0.000314507	0.0190732	8.24428
581	chr27	6218548	0.000179434	0.0122067	6.50494
582	chr27	6218649	0.000185127	0.0124861	10.7736
583	chr27	6218736	0.00206924	0.0812613	5.5228
584	chr27	6219553	0.000247878	0.0158424	4.5424
585	chr27	6219555	6.1142e-06	0.000625141	5.43362
586	chr27	6219560	0.00102562	0.0488304	4.83606
587	chr27	6219568	0.000383072	0.0224459	4.48207
588	chr27	6219577	8.55771e-08	1.26038e-05	6.38273
589	chr27	6219579	1.39799e-07	1.96857e-05	6.44549
590	chr27	6219587	1.15713e-06	0.000139372	6.63738
591	chr27	6219594	1.19444e-06	0.000143467	5.86931
592	chr27	6219597	2.11314e-07	2.87734e-05	5.56831
593	chr27	6219600	0.000162605	0.0112564	4.01259
594	chr27	6219604	4.67166e-10	1.0427e-07	6.31826
595	chr27	6219616	3.97699e-06	0.000423108	4.18054
596	chr27	6219619	1.3875e-05	0.00130041	3.51371
597	chr27	6219627	5.24445e-13	1.88453e-10	5.24529
598	chr27	6219655	1.26404e-08	2.10108e-06	4.25656
599	chr27	6219684	5.84324e-10	1.27143e-07	2.56122
600	chr27	6219691	9.95127e-14	3.97137e-11	3.11143
601	chr27	6219707	4.83101e-18	4.98058e-15	4.32785
602	chr27	6219754	5.72081e-11	1.51506e-08	3.9191
603	chr27	6220151	8.8695e-20	1.30187e-16	5.61282
604	chr27	6220163	6.1369e-10	1.32534e-07	2.45447
605	chr27	6220167	1.45168e-13	5.6629e-11	3.90645
606	chr27	6220186	8.0245e-14	3.28179e-11	4.33465
607	chr27	6220189	2.66498e-09	5.02809e-07	2.35414
608	chr27	6220191	1.69222e-17	1.45097e-14	4.16992
609	chr27	6220194	1.05101e-12	3.59757e-10	3.35272
610	chr27	6220198	5.20234e-10	1.1552e-07	2.60287
611	chr27	6220203	4.70531e-19	5.99239e-16	4.16816
612	chr27	6220208	2.50267e-14	1.159e-11	3.76629
613	chr27	6220216	6.54958e-12	2.0185e-09	3.53812
614	chr27	6220222	1.56627e-15	9.16484e-13	4.82877
615	chr27	6220225	6.07362e-18	5.71717e-15	5.05355
616	chr27	6220242	2.80543e-10	6.51346e-08	3.82561
617	chr27	6220255	3.46722e-15	1.87665e-12	4.42583
618	chr27	6220259	7.38815e-16	4.67509e-13	4.47519
619	chr27	6220262	2.60503e-11	7.32458e-09	4.24549
620	chr27	6220265	6.27991e-13	2.2018e-10	3.91264
621	chr27	6220271	1.16667e-20	1.90631e-17	4.89389
622	chr27	6220289	5.49465e-19	6.79772e-16	5.36172
623	chr27	6220294	6.41925e-21	1.13451e-17	5.98923
624	chr27	6220297	4.24519e-16	2.80638e-13	4.66097
625	chr27	6220304	9.20586e-14	3.70806e-11	4.84371
626	chr27	6220308	5.91311e-19	7.21239e-16	5.21022
627	chr27	6220321	9.4752e-18	8.72935e-15	5.52682
628	chr27	6220323	1.13863e-13	4.52322e-11	4.14023
629	chr27	6220327	2.42809e-12	7.84606e-10	3.75198
630	chr27	6220346	5.55781e-13	1.98888e-10	3.93152
631	chr27	6220358	9.52827e-09	1.62225e-06	3.39911
632	chr27	6220363	1.28836e-09	2.5887e-07	3.79788
633	chr27	6220375	8.65365e-11	2.21066e-08	4.79886
634	chr27	6220381	2.45689e-06	0.000274186	3.19071
635	chr27	6220384	6.84308e-07	8.68938e-05	3.41061
636	chr27	6220386	3.01128e-07	3.99967e-05	3.16195
637	chr27	6220393	1.56075e-06	0.000182159	3.61361
638	chr27	6220397	1.17284e-06	0.000141068	3.94188
639	chr27	6220401	4.45863e-12	1.39394e-09	5.35083
640	chr27	6220406	5.78227e-10	1.26133e-07	5.14287
641	chr27	6220411	7.4043e-10	1.57161e-07	4.03562
642	chr27	6220415	9.55358e-09	1.62225e-06	4.75605
643	chr27	6220420	4.55223e-05	0.00372614	2.44125
644	chr27	6220422	3.24472e-06	0.000353453	2.67151
645	chr27	6220430	2.59396e-06	0.000287999	4.14238
646	chr27	6220436	0.000197203	0.013147	3.37117
647	chr27	6220439	0.000874629	0.0433801	3.07567
648	chr27	6220442	0.000439491	0.0250561	2.55984
649	chr27	6220453	4.39673e-05	0.00361939	4.70212
650	chr27	6220458	1.15921e-05	0.0011056	4.6314
651	chr27	6220474	0.000643166	0.0340873	4.84951
652	chr27	6220605	0.00049307	0.0274776	3.58822
653	chr27	6220630	8.80992e-05	0.00665746	5.6794
654	chr27	6220651	9.44904e-08	1.37992e-05	6.40271
655	chr27	6220671	0.00108252	0.0507359	3.90418
656	chr27	6220684	4.6867e-06	0.000489002	5.91924
657	chr27	6220687	1.311e-05	0.00123227	3.93618
658	chr27	6220691	9.06165e-08	1.33008e-05	4.73838
659	chr27	6220700	9.87813e-11	2.49403e-08	8.15241
660	chr27	6220717	1.48813e-11	4.36857e-09	6.18476
661	chr27	6220722	1.42975e-13	5.60261e-11	7.44534
662	chr27	6220729	1.15278e-11	3.4189e-09	6.01335
663	chr27	6220735	7.43396e-11	1.92175e-08	4.41529
664	chr27	6220738	7.34449e-08	1.10041e-05	4.96897
665	chr27	6220741	6.01511e-10	1.30228e-07	5.59317
666	chr27	6220746	4.96343e-13	1.79848e-10	6.27985
667	chr27	6220749	2.39934e-11	6.81262e-09	6.82288
668	chr27	6220752	7.3972e-12	2.24773e-09	5.79659
669	chr27	6220766	6.44185e-10	1.38086e-07	5.58697
670	chr27	6220780	2.14639e-12	7.06762e-10	6.50292
671	chr27	6220783	2.7962e-10	6.50949e-08	5.90629
672	chr27	6220796	2.54702e-11	7.1848e-09	6.78234
673	chr27	6220801	6.1856e-14	2.61306e-11	8.98804
674	chr27	6220807	2.06186e-15	1.17473e-12	8.97552
675	chr27	6220811	1.98925e-11	5.74236e-09	6.59427
676	chr27	6220813	1.49732e-06	0.000175229	5.21005
677	chr27	6220816	1.64498e-06	0.000190449	4.90882
678	chr27	6220821	3.42336e-07	4.51928e-05	5.76298
679	chr27	6220824	1.09992e-07	1.57967e-05	6.10007
680	chr27	6220826	1.87132e-07	2.59141e-05	5.64996
681	chr27	6220837	2.60667e-05	0.00227789	4.6414
682	chr27	6220841	8.99065e-05	0.0067763	5.07762
683	chr27	6220844	0.00102566	0.0488304	3.80311
684	chr27	6220851	1.17882e-05	0.00112306	5.74964
685	chr27	6220855	0.000130862	0.00932739	4.30335
686	chr27	6220858	2.91133e-08	4.6092e-06	7.53454
687	chr27	6220862	8.78587e-06	0.000867574	6.5789
688	chr27	6220869	4.89993e-06	0.000509409	5.49227
689	chr27	6220902	0.00223877	0.0860156	5.20935
690	chr27	6220931	0.002522	0.0932167	9.43947
691	chr27	6220969	4.05594e-06	0.000429924	7.5138
692	chr27	6220993	0.000389611	0.0227669	3.82466
693	chr27	6221002	3.48743e-06	0.000377046	4.3044
694	chr27	6221009	7.87404e-06	0.00078741	3.39093
695	chr27	6221020	8.19806e-11	2.1067e-08	4.29743
696	chr27	6221023	2.15851e-12	7.08062e-10	5.73972
697	chr27	6221028	6.92597e-11	1.80118e-08	4.18143
698	chr27	6221031	5.04041e-16	3.28198e-13	6.17469
699	chr27	6221036	6.01237e-18	5.71717e-15	6.07255
700	chr27	6221040	5.45735e-15	2.88177e-12	5.74031
701	chr27	6221046	2.52438e-16	1.74891e-13	4.64218
702	chr27	6221049	5.43483e-17	4.30608e-14	5.29906
703	chr27	6221052	2.25968e-18	2.47708e-15	5.56766
704	chr27	6221066	1.80683e-15	1.04315e-12	5.68323
705	chr27	6221070	2.29176e-09	4.37285e-07	4.13663
706	chr27	6221077	2.12076e-09	4.09491e-07	3.55493
707	chr27	6221079	5.54155e-15	2.9085e-12	5.20735
708	chr27	6221090	9.63008e-10	1.99515e-07	3.46594
709	chr27	6221104	6.59634e-11	1.72834e-08	3.87719
710	chr27	6221112	4.31858e-13	1.58471e-10	3.79033
711	chr27	6221158	1.55199e-08	2.53592e-06	3.9352
712	chr27	6221175	2.0316e-11	5.84513e-09	4.30403
713	chr27	6221181	1.72814e-09	3.39361e-07	3.67929
714	chr27	6221186	2.53371e-14	1.16713e-11	4.45434
715	chr27	6221217	2.65039e-05	0.00231377	2.11952
716	chr27	6221244	2.76122e-14	1.25855e-11	4.97555
717	chr27	6221250	4.01984e-10	9.1131e-08	4.4386
718	chr27	6221260	1.17751e-10	2.9472e-08	3.72323
719	chr27	6221266	2.01794e-09	3.91828e-07	3.8348
720	chr27	6221269	1.1166e-11	3.32295e-09	3.14991
721	chr27	6221271	1.22491e-15	7.36653e-13	3.6437
722	chr27	6221274	2.29452e-11	6.558e-09	4.65652
723	chr27	6221281	4.48693e-09	8.09523e-07	3.11245
724	chr27	6221287	6.16599e-13	2.17951e-10	3.89486
725	chr27	6221298	9.30248e-19	1.10356e-15	4.77776
726	chr27	6221304	8.83966e-14	3.58081e-11	4.31857
727	chr27	6221316	2.074e-19	2.85095e-16	5.32651
728	chr27	6221341	1.56301e-14	7.51986e-12	4.50955
729	chr27	6221345	9.39788e-23	2.32532e-19	5.89202
730	chr27	6221348	3.11423e-14	1.39225e-11	3.49272
731	chr27	6221351	3.90902e-15	2.08965e-12	5.25801
732	chr27	6221367	2.33042e-22	5.31094e-19	6.97856
733	chr27	6221371	1.32736e-15	7.87328e-13	5.72873
734	chr27	6221383	1.14853e-20	1.90631e-17	5.90552
735	chr27	6221385	1.03255e-17	9.23042e-15	5.23259
736	chr27	6221393	1.9215e-25	9.78841e-22	6.66472
737	chr27	6221395	3.80372e-23	1.09802e-19	6.06488
738	chr27	6221400	1.17265e-21	2.27332e-18	6.11893
739	chr27	6221408	2.07625e-17	1.74568e-14	5.77536
740	chr27	6221411	8.11587e-10	1.70179e-07	3.15152
741	chr27	6221434	1.07812e-16	8.11878e-14	4.78713
742	chr27	6221437	1.18128e-21	2.27332e-18	7.08423
743	chr27	6221473	5.32743e-21	9.61164e-18	7.07782
744	chr27	6221498	1.14088e-09	2.34125e-07	3.87747
745	chr27	6221503	5.76479e-18	5.65358e-15	6.7773
746	chr27	6221508	1.63535e-14	7.82444e-12	5.54093
747	chr27	6221523	1.0952e-16	8.1763e-14	7.05186
748	chr27	6221525	5.93775e-15	3.09767e-12	7.11535
749	chr27	6221530	1.02686e-15	6.29272e-13	8.52726
750	chr27	6221537	3.05684e-20	4.81317e-17	8.2075
751	chr27	6221539	2.4565e-18	2.65918e-15	7.43706
752	chr27	6221541	2.29766e-22	5.31094e-19	8.4157
753	chr27	6221543	7.85677e-16	4.93045e-13	6.55086
754	chr27	6221545	2.98812e-19	3.9208e-16	6.96357
755	chr27	6221547	1.32022e-13	5.19692e-11	6.04893
756	chr27	6221549	1.00085e-19	1.4209e-16	8.1613
757	chr27	6221551	1.73064e-17	1.46936e-14	8.15605
758	chr27	6221556	7.39587e-16	4.67509e-13	7.31442
759	chr27	6221566	5.63562e-14	2.39239e-11	6.15802
760	chr27	6221568	3.88776e-13	1.45122e-10	6.55136
761	chr27	6221580	3.06908e-14	1.3843e-11	8.81109
762	chr27	6221601	2.77027e-09	5.20406e-07	5.0719
763	chr27	6221603	1.36267e-09	2.71283e-07	6.18769
764	chr27	6221607	2.26386e-12	7.34277e-10	8.11176
765	chr27	6221611	5.56841e-14	2.38727e-11	9.12803
766	chr27	6221616	2.70495e-11	7.58091e-09	8.11254
767	chr27	6221621	3.27779e-05	0.00279664	4.24526
768	chr27	6221635	1.28912e-05	0.00121744	5.3014
769	chr27	6221637	0.00201049	0.0797938	3.56733
770	chr27	6221659	0.000266541	0.0166915	5.68221
771	chr27	6221666	0.00161984	0.0678334	5.4639
772	chr27	6221723	0.000399191	0.0232327	7.97224
773	chr27	6221742	0.000818965	0.041273	8.06688
774	chr27	6221776	0.00102961	0.0488876	6.81743
775	chr27	6221793	0.00199482	0.0794019	6.08504
776	chr27	6221820	0.000179282	0.0122059	9.08632
777	chr27	6221831	3.94639e-06	0.000420887	8.83235
778	chr27	6221836	0.00157607	0.0666775	6.12565
779	chr27	6221857	0.000793847	0.0403686	7.27432
780	chr27	6221864	0.00116279	0.0533079	7.16745
781	chr27	6221875	0.00188149	0.0762515	8.26396
782	chr27	6221886	0.000628555	0.0334152	6.97901
783	chr27	6221904	0.00106673	0.0501244	4.24098
784	chr27	6221906	0.00108878	0.0508847	4.66786
785	chr27	6221933	0.00154046	0.0655229	5.21742
786	chr27	6221951	0.000219766	0.0143528	6.14033
787	chr27	6221990	4.82856e-05	0.00391899	6.28499
788	chr27	6222012	0.000142814	0.0100225	5.16901
789	chr27	6222022	0.00026506	0.0166441	4.59709
790	chr27	6222033	0.0020304	0.0803752	4.19428
791	chr27	6222035	2.51938e-07	3.37217e-05	6.6454
792	chr27	6222038	1.1122e-06	0.000134334	5.63818
793	chr27	6222043	2.49783e-05	0.00219163	4.87094
794	chr27	6222045	0.00188264	0.0762515	3.19736
795	chr27	6222050	0.000244529	0.0156746	4.2116
796	chr27	6222053	0.000111859	0.00815111	4.89281
797	chr27	6222056	0.000142415	0.0100026	5.24556
798	chr27	6222063	0.000193959	0.0129806	3.78881
799	chr27	6222076	2.65723e-05	0.0023174	5.28528
800	chr27	6222078	2.51773e-06	0.000280254	6.01064
801	chr27	6222082	1.90776e-06	0.0002171	5.68536
802	chr27	6222084	2.99791e-06	0.00032905	5.56553
803	chr27	6222090	0.00083571	0.0418436	4.40886
804	chr27	6222096	3.51059e-05	0.00297185	5.02068
805	chr27	6222102	0.000460736	0.0261297	4.41958
806	chr27	6222106	1.40476e-05	0.00131092	4.2678
807	chr27	6222108	1.80727e-05	0.00163372	4.38502
808	chr27	6222113	0.000333023	0.0200278	3.97589
809	chr27	6222122	6.27568e-06	0.00064014	5.83706
810	chr27	6222125	1.96763e-07	2.70045e-05	5.8896
811	chr27	6222130	0.00031446	0.0190732	3.89189
812	chr27	6222132	1.66841e-05	0.0015225	4.72997
813	chr27	6222137	1.0538e-06	0.000127994	5.5323
814	chr27	6222139	0.000133553	0.00949572	3.63187
815	chr27	6222148	3.22363e-05	0.00275314	4.17892
816	chr27	6222166	0.000189523	0.0127231	4.63503
817	chr27	6222168	7.76096e-05	0.00594782	4.48524
818	chr27	6222176	0.00209384	0.0819585	3.97933
819	chr27	6222179	0.00159326	0.0671815	3.61276
820	chr27	6222191	1.7443e-07	2.42079e-05	7.60595
821	chr27	6222204	5.23549e-07	6.77724e-05	6.75533
822	chr27	6222211	2.00291e-07	2.74018e-05	7.88504
823	chr27	6222221	9.76933e-05	0.0072683	3.72146
824	chr27	6222224	2.02933e-05	0.00181177	6.20728
825	chr27	6222228	1.08463e-06	0.000131554	6.99474
826	chr27	6222232	1.02869e-07	1.49221e-05	6.11964
827	chr27	6222257	0.000413506	0.0239211	4.3734
828	chr27	6222262	2.65308e-08	4.21526e-06	8.4176
829	chr27	6222265	1.26123e-06	0.000150653	6.98198
830	chr27	6222269	1.71736e-06	0.00019751	5.68088
831	chr27	6222272	3.05495e-05	0.00262983	5.12547
832	chr27	6222275	7.65551e-07	9.59439e-05	6.15585
833	chr27	6222280	3.23364e-07	4.28188e-05	8.14804
834	chr27	6222301	0.000870026	0.0432023	3.48513
835	chr27	6222310	8.12728e-06	0.000809928	4.72145
836	chr27	6222312	3.42869e-05	0.00290535	4.2151
837	chr27	6222320	0.000255614	0.016229	3.73391
838	chr27	6222323	3.30174e-05	0.00280602	5.70873
839	chr27	6222332	1.34495e-05	0.0012619	4.7065
840	chr27	6222338	8.52814e-07	0.000106265	6.26776
841	chr27	6222366	1.81354e-05	0.00163768	6.07602
842	chr27	6222394	0.00232233	0.0881162	4.33164
843	chr27	6222418	0.00247888	0.0920395	4.98215
844	chr27	6222433	0.000127404	0.0091113	6.65947
845	chr27	6222547	0.000278091	0.0172761	4.69284
846	chr27	6222567	1.40957e-05	0.00131116	4.6532
847	chr27	6222586	6.31209e-08	9.53981e-06	3.68325
848	chr27	6222588	9.72469e-09	1.64485e-06	4.32526
849	chr27	6222595	3.5041e-07	4.61884e-05	4.73411
850	chr27	6222603	2.58994e-08	4.12299e-06	4.30588
851	chr27	6222605	1.58565e-05	0.00145928	3.28416
852	chr27	6222616	3.67972e-07	4.84295e-05	3.74515
853	chr27	6222618	5.86838e-10	1.2737e-07	4.48068
854	chr27	6222625	1.59654e-16	1.15218e-13	7.29196
855	chr27	6222633	1.14711e-08	1.9252e-06	4.83851
856	chr27	6222641	2.63506e-16	1.76198e-13	6.62462
857	chr27	6222648	8.66855e-20	1.29431e-16	6.04437
858	chr27	6222651	4.23549e-23	1.14624e-19	6.45011
859	chr27	6222663	1.03014e-14	5.04015e-12	6.12649
860	chr27	6222671	1.14206e-18	1.31871e-15	5.96688
861	chr27	6222682	2.49491e-17	2.03831e-14	5.32115
862	chr27	6222688	9.08773e-20	1.31167e-16	5.43529
863	chr27	6222696	2.34411e-13	8.98238e-11	4.24075
864	chr27	6222700	4.85166e-14	2.10079e-11	5.29006
865	chr27	6222708	5.31991e-18	5.35707e-15	5.90546
866	chr27	6222744	1.18067e-07	1.68446e-05	3.37409
867	chr27	6222756	1.78497e-10	4.29273e-08	4.635
868	chr27	6222766	7.94593e-10	1.6702e-07	4.64173
869	chr27	6222769	6.32584e-09	1.11573e-06	3.75295
870	chr27	6222773	3.9519e-13	1.46883e-10	4.51544
871	chr27	6222778	9.6235e-11	2.44399e-08	4.30246
872	chr27	6222790	1.53209e-12	5.10308e-10	5.08459
873	chr27	6222800	2.68716e-10	6.2725e-08	5.03689
874	chr27	6222804	6.62532e-10	1.41319e-07	4.53379
875	chr27	6222822	1.71796e-05	0.00156114	3.56168
876	chr27	6222827	1.14993e-08	1.92621e-06	5.23826
877	chr27	6222830	1.64609e-09	3.24825e-07	4.23225
878	chr27	6222839	5.70601e-05	0.00452928	2.85878
879	chr27	6222848	0.000819138	0.041273	2.83224
880	chr27	6222850	0.000539941	0.0294639	3.34057
881	chr27	6222870	0.00247084	0.0919142	2.3319
882	chr27	6222918	0.00105869	0.0498823	2.84993
883	chr27	6222946	0.000178408	0.012156	3.93902
884	chr27	6222955	7.49223e-11	1.93105e-08	6.81657
885	chr27	6222971	2.81478e-05	0.00244006	4.5069
886	chr27	6222974	1.06864e-09	2.20345e-07	6.17036
887	chr27	6222979	6.51989e-09	1.14297e-06	5.81619
888	chr27	6222983	3.11349e-08	4.92026e-06	6.26019
889	chr27	6222986	2.65493e-14	1.2165e-11	5.64236
890	chr27	6222994	1.19253e-08	1.98603e-06	4.66963
891	chr27	6223002	3.37388e-06	0.000366141	3.99932
892	chr27	6223008	1.28646e-06	0.000153455	4.86737
893	chr27	6223024	7.75703e-08	1.15028e-05	3.53849
894	chr27	6223028	4.21761e-09	7.69995e-07	5.36318
895	chr27	6223058	0.000200249	0.0132988	3.68372
896	chr27	6223066	1.46461e-08	2.4022e-06	5.52389
897	chr27	6223068	7.14065e-06	0.000724104	4.10177
898	chr27	6223070	0.000821408	0.0413201	3.22429
899	chr27	6223074	3.99741e-07	5.23719e-05	4.82262
900	chr27	6223076	1.36456e-07	1.93092e-05	5.30337
901	chr27	6223082	0.000289644	0.0178911	4.01358
902	chr27	6223088	0.000240793	0.0154922	3.30603
903	chr27	6223094	8.03389e-14	3.28179e-11	6.26166
904	chr27	6223103	0.000266561	0.0166915	3.04307
905	chr27	6223106	4.18018e-11	1.13127e-08	6.60247
906	chr27	6223110	1.31249e-07	1.86638e-05	4.82575
907	chr27	6223113	8.90842e-10	1.85898e-07	6.0832
908	chr27	6223128	5.47535e-05	0.00436218	5.11933
909	chr27	6223131	2.18143e-07	2.96102e-05	6.5485
910	chr27	6223135	5.05712e-05	0.00406262	5.30109
911	chr27	6223137	0.00204162	0.0806076	4.31399
912	chr27	6223140	1.35214e-06	0.000160406	6.50307
913	chr27	6223150	9.54018e-09	1.62225e-06	7.94341
914	chr27	6223155	2.03606e-09	3.94461e-07	8.08972
915	chr27	6223157	2.27585e-06	0.000255108	6.47772
916	chr27	6223165	9.81002e-05	0.00729231	5.76111
917	chr27	6223169	0.000254764	0.0162107	5.0298
918	chr27	6223185	0.000624077	0.0332383	5.25096
919	chr27	6223192	0.00047678	0.0267939	5.16269
920	chr27	6223195	0.00039559	0.0230386	4.12611
921	chr27	6223212	7.06204e-07	8.94119e-05	6.4577
922	chr27	6223226	5.79636e-07	7.45868e-05	6.43844
923	chr27	6223342	0.00106441	0.0500725	3.19622
924	chr27	6223346	0.00223659	0.0859699	2.24738
925	chr27	6223360	1.43791e-06	0.00016942	3.68382
926	chr27	6223367	0.000134975	0.00958525	3.33745
927	chr27	6223375	0.00116998	0.0534956	2.61348
928	chr27	6223380	4.06835e-05	0.00338445	3.77232
929	chr27	6223383	0.00275754	0.099295	2.51158
930	chr27	6223386	1.99119e-05	0.00178507	3.46322
931	chr27	6223397	0.000653903	0.0345928	3.0805
932	chr27	6223413	0.000162141	0.0112332	4.0617
933	chr27	6223419	1.00017e-06	0.000122165	4.49705
934	chr27	6223421	4.35647e-06	0.000457856	4.63185
935	chr27	6223425	9.57485e-06	0.00093272	5.08659
936	chr27	6223429	3.82028e-05	0.0032058	3.5239
937	chr27	6223431	8.58323e-12	2.599e-09	6.25945
938	chr27	6223438	4.4851e-10	1.00886e-07	7.56425
939	chr27	6223441	5.74926e-10	1.2573e-07	5.78813
940	chr27	6223444	4.9228e-08	7.58573e-06	5.97256
941	chr27	6223447	1.09635e-09	2.25521e-07	6.88865
942	chr27	6223452	1.95046e-07	2.68967e-05	5.81993
943	chr27	6223458	0.00019625	0.0130935	4.62249
944	chr27	6223472	8.51591e-06	0.000845239	4.45309
945	chr27	6223475	0.000260538	0.0164572	3.80687
946	chr27	6223477	8.8869e-06	0.000874558	3.70975
947	chr27	6223479	6.45435e-06	0.000655276	4.0022
948	chr27	6223482	1.63868e-05	0.0015017	4.89124
949	chr27	6223486	1.97156e-07	2.70156e-05	5.00708
950	chr27	6223493	1.26707e-05	0.00119792	4.49584
951	chr27	6223499	3.00508e-10	6.95834e-08	8.47676
952	chr27	6223509	2.68249e-06	0.000296308	4.77088
953	chr27	6223512	5.66819e-07	7.3046e-05	5.73044
954	chr27	6223515	5.0754e-05	0.00407352	3.3134
955	chr27	6223522	6.81378e-05	0.00529218	2.65582
956	chr27	6223611	0.00259006	0.0947215	5.29958
957	chr27	6223614	0.000680166	0.0357203	7.19478
958	chr27	6223629	0.000480332	0.0269585	7.56346
959	chr27	6223662	0.000244148	0.0156618	8.29378
960	chr27	6223668	0.00253743	0.0933489	5.50883
961	chr27	6223670	3.90198e-05	0.00326172	8.67821
962	chr27	6223752	0.000491966	0.0274337	6.98284
963	chr27	6223778	0.000178052	0.0121508	7.36335
964	chr27	6223798	0.000548162	0.0298186	4.83644
965	chr27	6223819	0.000901673	0.0442662	4.17231
966	chr27	6223828	0.000160897	0.0111649	3.84885
967	chr27	6223844	0.000129652	0.00925637	3.69937
968	chr27	6223849	5.16934e-07	6.70162e-05	4.65299
969	chr27	6223869	0.000552602	0.0300036	3.66075
970	chr27	6223876	1.17314e-08	1.96129e-06	5.26072
971	chr27	6223886	8.63778e-07	0.000107125	4.26594
972	chr27	6223891	1.03676e-05	0.000995393	4.0483
973	chr27	6223898	1.04634e-07	1.51528e-05	4.68668
974	chr27	6223902	1.51844e-08	2.48578e-06	6.04047
975	chr27	6223905	8.93383e-11	2.27552e-08	5.62103
976	chr27	6223907	1.38944e-05	0.00130083	4.30895
977	chr27	6223921	1.4008e-08	2.3019e-06	5.65525
978	chr27	6223928	0.000125911	0.00902644	3.94184
979	chr27	6223932	8.64661e-07	0.000107125	4.46805
980	chr27	6223936	7.6034e-08	1.13021e-05	4.87084
981	chr27	6223940	0.000195126	0.0130398	3.67767
982	chr27	6223943	3.38806e-08	5.32502e-06	3.9394
983	chr27	6223947	5.91188e-09	1.04913e-06	5.32047
984	chr27	6223951	1.40232e-07	1.97146e-05	4.41749
985	chr27	6223961	1.30899e-05	0.00123217	3.76439
986	chr27	6223972	3.28483e-08	5.17216e-06	4.23072
987	chr27	6223975	7.24572e-09	1.26509e-06	3.90145
988	chr27	6223978	3.13722e-07	4.16058e-05	3.8672
989	chr27	6223985	3.7555e-09	6.89045e-07	4.53942
990	chr27	6223988	4.94287e-05	0.00398562	2.99507
991	chr27	6224002	6.0114e-08	9.16534e-06	4.32349
992	chr27	6224008	6.03506e-13	2.14197e-10	4.49301
993	chr27	6224010	8.60763e-09	1.48196e-06	3.79415
994	chr27	6224013	3.71665e-09	6.83365e-07	4.41308
995	chr27	6224021	2.50933e-10	5.90515e-08	4.50573
996	chr27	6224024	6.38012e-17	4.97768e-14	6.34671
997	chr27	6224028	8.88188e-09	1.52404e-06	4.92689
998	chr27	6224033	7.76128e-09	1.35238e-06	4.48775
999	chr27	6224036	4.13157e-11	1.12162e-08	6.73783
1000	chr27	6224045	5.93893e-13	2.11653e-10	5.9441
1001	chr27	6224052	1.51522e-11	4.43306e-09	5.40105
1002	chr27	6224054	7.49874e-15	3.76892e-12	6.30448
1003	chr27	6224058	9.05392e-07	0.000111692	5.53306
1004	chr27	6224067	3.60358e-10	8.21244e-08	5.68857
1005	chr27	6224069	4.75626e-09	8.52785e-07	5.59901
1006	chr27	6224072	6.10738e-08	9.27901e-06	5.71597
1007	chr27	6224074	1.37191e-10	3.35617e-08	5.59818
1008	chr27	6224076	2.86009e-12	9.10609e-10	7.02756
1009	chr27	6224082	3.48987e-08	5.46519e-06	5.21638
1010	chr27	6224084	4.51407e-11	1.21028e-08	6.46529
1011	chr27	6224107	4.28329e-09	7.76017e-07	5.80551
1012	chr27	6224113	1.07022e-10	2.68642e-08	7.14918
1013	chr27	6224116	1.13952e-12	3.88518e-10	6.68039
1014	chr27	6224121	7.1249e-12	2.17261e-09	11.8281
1015	chr27	6224125	1.76019e-08	2.85457e-06	7.39991
1016	chr27	6224132	2.34274e-06	0.000262123	5.09416
1017	chr27	6224134	3.01994e-09	5.61221e-07	5.5663
1018	chr27	6224152	1.62395e-05	0.00148978	4.15542
1019	chr27	6224165	1.00654e-05	0.000970491	5.89813
1020	chr27	6224194	0.00276474	0.09939	5.50911
1021	chr27	6224305	0.00189851	0.0767554	4.16885
1022	chr27	6224394	9.8087e-06	0.000950157	7.2034
1023	chr27	6224462	0.00102852	0.0488861	4.38146
1024	chr27	6224478	9.06543e-06	0.000890105	8.85105
1025	chr27	6224492	9.90734e-05	0.00734857	6.3219
1026	chr27	6224503	0.0018704	0.0760104	5.41798
1027	chr27	6224520	0.00108267	0.0507359	4.57968
1028	chr27	6224525	0.000371388	0.0220541	4.12844
1029	chr27	6224538	0.000686528	0.035989	4.82726
1030	chr27	6224567	0.00109901	0.0511248	5.28549
1031	chr27	6224578	0.000596681	0.0320155	4.39692
1032	chr27	6224583	4.42118e-06	0.000464094	6.98647
1033	chr27	6224587	0.000370847	0.0220423	4.6655
1034	chr27	6224604	4.15552e-08	6.46087e-06	5.22526
1035	chr27	6224606	3.79504e-05	0.00319081	4.1607
1036	chr27	6224611	0.000419929	0.0241796	3.52378
1037	chr27	6224615	7.17404e-09	1.2551e-06	5.08316
1038	chr27	6224617	7.69856e-06	0.000773435	4.11994
1039	chr27	6224622	2.95302e-05	0.00254969	3.86363
1040	chr27	6224627	2.2771e-06	0.000255108	3.89271
1041	chr27	6224636	2.60719e-13	9.8596e-11	5.36034
1042	chr27	6224638	3.58011e-11	9.87388e-09	4.73369
1043	chr27	6224641	8.69448e-07	0.000107564	4.26302
1044	chr27	6224647	3.81997e-05	0.0032058	3.5079
1045	chr27	6224653	3.57815e-06	0.000385411	3.34923
1046	chr27	6224657	1.41781e-12	4.75905e-10	4.90322
1047	chr27	6224659	3.98201e-08	6.22464e-06	3.39987
1048	chr27	6224674	8.52182e-10	1.7826e-07	4.26515
1049	chr27	6224688	1.18362e-08	1.975e-06	4.00219
1050	chr27	6224702	1.27464e-10	3.14486e-08	4.10929
1051	chr27	6224732	6.15372e-10	1.32566e-07	3.24838
1052	chr27	6224736	1.83641e-19	2.56508e-16	5.4789
1053	chr27	6224747	3.00392e-05	0.00258848	2.2975
1054	chr27	6224752	2.28105e-10	5.39727e-08	4.05731
1055	chr27	6224761	7.26991e-15	3.68175e-12	4.32892
1056	chr27	6224768	1.336e-16	9.80495e-14	4.45013
1057	chr27	6224774	1.2127e-06	0.000145257	3.21792
1058	chr27	6224777	5.13065e-05	0.00411405	2.1807
1059	chr27	6224783	4.24116e-09	7.69995e-07	3.54809
1060	chr27	6224788	0.00100337	0.048113	1.84337
1061	chr27	6224813	2.34828e-10	5.54121e-08	3.45854
1062	chr27	6224822	2.90643e-09	5.42455e-07	2.5586
1063	chr27	6224825	4.0746e-12	1.27849e-09	3.49327
1064	chr27	6224829	1.67848e-12	5.54801e-10	3.42944
1065	chr27	6225599	7.63829e-07	9.58668e-05	2.83237
1066	chr27	6225603	2.35571e-09	4.46941e-07	3.51602
1067	chr27	6225630	8.42789e-06	0.000837958	2.76233
1068	chr27	6225651	4.84309e-11	1.29449e-08	2.64726
1069	chr27	6225653	1.29449e-13	5.11888e-11	3.45892
1070	chr27	6225679	9.03295e-15	4.49575e-12	3.81357
1071	chr27	6225690	5.46958e-17	4.30608e-14	3.77093
1072	chr27	6225695	5.87736e-11	1.55178e-08	3.22071
1073	chr27	6225733	1.76727e-11	5.11862e-09	3.43522
1074	chr27	6225738	1.23386e-09	2.49075e-07	3.76387
1075	chr27	6225745	6.34231e-07	8.08907e-05	2.55161
1076	chr27	6225747	1.99257e-14	9.37814e-12	4.39118
1077	chr27	6225769	3.51829e-20	5.44083e-17	5.43849
1078	chr27	6225777	1.94433e-15	1.1151e-12	3.74216
1079	chr27	6225780	3.27131e-14	1.45281e-11	4.80498
1080	chr27	6225794	8.85527e-16	5.51707e-13	4.58464
1081	chr27	6225800	6.5984e-15	3.40135e-12	4.83151
1082	chr27	6225804	2.24071e-10	5.33095e-08	4.00251
1083	chr27	6225812	6.60595e-11	1.72834e-08	3.68313
1084	chr27	6225817	6.34107e-09	1.11614e-06	3.51162
1085	chr27	6225819	1.34534e-09	2.68451e-07	4.21856
1086	chr27	6225822	2.79533e-12	8.93276e-10	4.88973
1087	chr27	6225827	3.65797e-13	1.37135e-10	5.50766
1088	chr27	6225831	7.62697e-07	9.58637e-05	3.3104
1089	chr27	6225835	1.22097e-09	2.48209e-07	4.1235
1090	chr27	6225854	9.83829e-07	0.000120339	3.72219
1091	chr27	6225885	5.46539e-08	8.39196e-06	4.31473
1092	chr27	6225906	2.1392e-06	0.000241219	4.20112
1093	chr27	6225908	2.61243e-07	3.48595e-05	4.47791
1094	chr27	6225945	4.05577e-05	0.00337723	4.55592
1095	chr27	6225947	0.000175961	0.0120271	4.53014
1096	chr27	6225987	2.91447e-06	0.000320706	6.76945
1097	chr27	6226013	0.00013644	0.00966135	5.94431
1098	chr27	6226027	1.95479e-07	2.69135e-05	9.03706
1099	chr27	6226032	8.83978e-06	0.000870911	7.65197
1100	chr27	6226049	2.35328e-06	0.000262962	8.60073
1101	chr27	6226051	1.64587e-05	0.00150511	8.31927
1102	chr27	6226080	0.00144457	0.0625504	6.2414
1103	chr27	6226100	0.000352431	0.0210198	8.58627
1104	chr27	6226106	0.00116677	0.0534086	7.70677
1105	chr27	6226128	0.000555869	0.0301621	8.17416
1106	chr27	6226151	1.18769e-05	0.00113027	12.1069
1107	chr27	6226180	0.000586964	0.0315527	10.3185
1108	chr27	6290988	0.00102832	0.0488861	-13.625
1109	chr27	6339851	0.000100522	0.00741509	-18.7956
1110	chr27	6343390	3.70088e-15	1.99068e-12	47.6328
1111	chr27	6676467	0.00248803	0.0922762	-19.7385
1112	chr27	30458038	0.00274004	0.0989117	-21.5391
1113	chr27	44930893	0.00123063	0.0555133	13.7673
1114	chr28	515921	0.000581095	0.0312956	-5.38641
1115	chr28	18137103	0.000510665	0.0281502	-3.55
1116	chr28	42681552	0.0020666	0.0812613	15.4374
1117	chr29	17432	0.00273644	0.0988231	9.60224
1118	chr29	20966	0.00238105	0.0897306	6.19148
1119	chr29	26134	0.0015791	0.0667402	-2.68228
1120	chr29	28810	0.00094901	0.045924	-5.29483
1121	chr29	5597461	0.000898518	0.0441363	-18.4188
1122	chr29	5672453	1.58931e-05	0.0014611	-22.6996
1123	chr29	5678428	9.57318e-06	0.00093272	-21.2015
1124	chr29	5685345	0.00111705	0.0516758	-15.7238
1125	chr29	5697724	0.00109325	0.0509835	-17.3865
1126	chr29	5756464	0.00200733	0.0797414	-16.6749
1127	chr29	5767410	0.00143285	0.0622296	-15.3965
1128	chr29	34128941	9.76172e-05	0.0072683	24.8325
1129	chrX	5610470	0.00106486	0.0500725	-11.2262
1130	chrX	17000964	0.00119695	0.0543844	-8.94852
1131	chrX	18890082	0.000467957	0.0264181	-15.5931
1132	chrX	18893516	0.000158085	0.0109962	-11.2505
1133	chrX	18896753	0.000497932	0.0276596	11.2946
1134	chrX	18899295	0.00257996	0.0944321	-12.1509
1135	chrX	19165072	0.00152213	0.064876	12.3901
1136	chrX	19165615	0.00214277	0.0831849	16.2452
1137	chrX	19168560	0.000847569	0.0422811	-9.93609
1138	chrX	19168920	0.000294967	0.0181681	-17.9728
1139	chrX	26046681	0.000694441	0.0361972	7.27503
1140	chrX	28354600	2.54933e-05	0.00223004	-5.69137
1141	chrX	28508036	7.38968e-06	0.000746675	5.84475
1142	chrX	32486490	0.00101487	0.0484766	20.2649
1143	chrX	35330838	0.00247518	0.0919967	-11.8137
1144	chrX	37652725	8.82244e-06	0.000870193	20.0105
1145	chrX	37982076	0.000597924	0.0320623	-12.3324
1146	chrX	38162542	0.000386135	0.0225943	-22.2039
1147	chrX	38229877	0.00230128	0.0875849	-15.8743
1148	chrX	51844783	0.000619094	0.0330542	-23.0435
1149	chrX	52719551	0.000258679	0.0163756	-14.792
1150	chrX	84661018	0.000378321	0.0222725	-3.36263
1151	chrX	84662721	0.000469022	0.026461	-2.58349
1152	chrX	84668711	0.00136587	0.0600736	-3.59523
1153	chrX	84669048	6.32683e-05	0.00496743	-4.18307
1154	chrX	84671606	4.93663e-05	0.0039843	-5.64414
1155	chrX	84671676	0.00104291	0.0493802	-5.26564
1156	chrX	84672705	0.00205661	0.081093	-3.44058
1157	chrX	123878351	5.02043e-05	0.00404063	-16.286
1158	chrX	123886511	0.00278855	0.0998307	-9.48186
1159	chrX	123910658	0.000170729	0.0117436	-15.1334
1160	chrX	123917139	0.000849011	0.0423287	-12.7665
1161	chrX	123918158	6.33967e-07	8.08907e-05	-19.1667
1162	chrX	123928968	0.00187666	0.0762288	11.6277
1163	chrX	123934803	0.0026579	0.0966719	-11.4157
1164	chrX	123935895	0.00251624	0.0930834	5.7255
1165	chrX	123936402	0.000690364	0.0360809	-11.2792
1166	chrX	123953396	0.00159419	0.0671815	-13.4691
1167	chrX	123963347	0.00195775	0.0782627	-9.12048
1168	chrX	123979319	0.000182243	0.01233	14.4603
1169	chrX	123988395	0.00227724	0.0869534	-14.3577
1170	chrX	124004419	0.00240005	0.0902107	16.1937
1171	chrX	124010924	0.000744167	0.0382045	15.5503
1172	chrX	124015257	0.00147515	0.0635567	17.4521
1173	chrX	124040871	6.61106e-05	0.00515786	-16.6155
1174	chrX	124079826	0.000817959	0.041273	14.4837
1175	chrX	130138637	0.00108551	0.0508323	-10.1377
1176	chrX	137797396	0.00135368	0.0596894	18.3291
1177	Leftover_ScbfJmS_1014	1607	0.00233753	0.0885528	-6.81595
1178	Leftover_ScbfJmS_1014	4387	0.00148358	0.0638565	-6.39668
1179	Leftover_ScbfJmS_1014	5807	0.00119657	0.0543844	-5.34025
1180	Leftover_ScbfJmS_1014	11276	0.000195367	0.0130447	-16.3631
1181	Leftover_ScbfJmS_1014	12291	0.00177527	0.0730353	8.8623
1182	Leftover_ScbfJmS_1014	12501	3.85433e-05	0.00322528	-1.95055
1183	Leftover_ScbfJmS_1014	12807	1.24544e-05	0.00118005	-3.06101
1184	Leftover_ScbfJmS_1016	1254	0.00103042	0.0488958	8.71622
1185	Leftover_ScbfJmS_1016	25146	0.000421679	0.024232	-1.92635
1186	Leftover_ScbfJmS_102	20011	0.000223264	0.0145593	-3.38329
1187	Leftover_ScbfJmS_102	20102	0.00012363	0.00888503	4.19502
1188	Leftover_ScbfJmS_1022	5761	0.00251479	0.0930694	-2.62136
1189	Leftover_ScbfJmS_1022	9550	9.26971e-05	0.00696239	-14.5932
1190	Leftover_ScbfJmS_1022	10237	0.00104004	0.0492716	-1.56888
1191	Leftover_ScbfJmS_1022	46094	0.000137167	0.009689	-9.55038
1192	Leftover_ScbfJmS_1022	51420	0.00194757	0.0779396	-16.6667
1193	Leftover_ScbfJmS_1033	2781	0.000301211	0.0184652	-15.5989
1194	Leftover_ScbfJmS_1044	7693	0.000159635	0.0110865	-24.8062
1195	Leftover_ScbfJmS_1045	7378	3.13725e-31	5.43376e-27	17.2927
1196	Leftover_ScbfJmS_1045	11519	0.00234073	0.0885963	10.579
1197	Leftover_ScbfJmS_1045	14920	0.00230621	0.0876441	-3.01851
1198	Leftover_ScbfJmS_1045	15747	0.00121294	0.0549957	-5.01601
1199	Leftover_ScbfJmS_1045	15969	0.000380627	0.0223626	-2.66657
1200	Leftover_ScbfJmS_1045	15987	5.99452e-05	0.00472796	-1.63673
1201	Leftover_ScbfJmS_1045	16018	0.00055854	0.0302501	-2.45854
1202	Leftover_ScbfJmS_1045	29641	0.000198639	0.0132223	17.746
1203	Leftover_ScbfJmS_1045	29733	9.62062e-05	0.00718235	-3.21271
1204	Leftover_ScbfJmS_1045	32275	0.00207093	0.0812613	10.3469
1205	Leftover_ScbfJmS_1052	83372	1.70271e-11	4.96484e-09	37.4047
1206	Leftover_ScbfJmS_1083	11267	2.7093e-05	0.00236043	9.66787
1207	Leftover_ScbfJmS_1083	19205	0.000424069	0.0243532	-6.38372
1208	Leftover_ScbfJmS_1083	19444	0.000265211	0.0166441	3.90202
1209	Leftover_ScbfJmS_1083	28103	0.00271423	0.0982257	9.49759
1210	Leftover_ScbfJmS_1083	28370	0.00275174	0.0991687	8.32504
1211	Leftover_ScbfJmS_1083	28760	0.00012664	0.00907126	-10.8645
1212	Leftover_ScbfJmS_1083	28795	0.00187774	0.0762369	6.27064
1213	Leftover_ScbfJmS_1083	31112	0.000819629	0.041273	14.2082
1214	Leftover_ScbfJmS_1085	2065	0.00101708	0.0485555	-12.213
1215	Leftover_ScbfJmS_1091	201033	0.00091559	0.0447465	-13.8698
1216	Leftover_ScbfJmS_1097	32107	0.00151992	0.064876	-10.3945
1217	Leftover_ScbfJmS_1097	222580	0.000141958	0.00997864	-21.4842
1218	Leftover_ScbfJmS_1097	223304	0.000781875	0.0399474	16.1202
1219	Leftover_ScbfJmS_1097	223319	7.11509e-05	0.00550153	16.8104
1220	Leftover_ScbfJmS_1097	224106	0.00266025	0.0966762	6.58852
1221	Leftover_ScbfJmS_1097	229220	1.44935e-05	0.00134384	-19.5314
1222	Leftover_ScbfJmS_1097	231006	0.00246588	0.091878	8.511
1223	Leftover_ScbfJmS_1097	233468	0.00141939	0.0618	-14.2846
1224	Leftover_ScbfJmS_1097	236412	6.39885e-05	0.00501035	17.8966
1225	Leftover_ScbfJmS_1097	240376	0.00229473	0.0874287	-11.8485
1226	Leftover_ScbfJmS_1097	241058	0.000435633	0.0248853	-10.4274
1227	Leftover_ScbfJmS_1097	248805	0.000265228	0.0166441	-19.7444
1228	Leftover_ScbfJmS_1097	249927	0.000518252	0.0284769	-13.6411
1229	Leftover_ScbfJmS_1097	250017	0.000181266	0.0122993	17.7396
1230	Leftover_ScbfJmS_1097	251089	0.000204045	0.0134889	17.2835
1231	Leftover_ScbfJmS_1097	253170	6.60379e-05	0.00515683	16.5934
1232	Leftover_ScbfJmS_1097	253396	0.000716836	0.0370839	17.6376
1233	Leftover_ScbfJmS_1097	254334	1.40926e-05	0.00131116	-13.4167
1234	Leftover_ScbfJmS_1097	255941	0.00010153	0.00747033	-13.965
1235	Leftover_ScbfJmS_1097	256100	0.00144079	0.0624804	-13.1415
1236	Leftover_ScbfJmS_1101	2560	0.00210338	0.0821997	-14.1622
1237	Leftover_ScbfJmS_1102	27078	2.07619e-06	0.000235032	-6.27367
1238	Leftover_ScbfJmS_1102	27100	0.000181364	0.0122993	-5.15057
1239	Leftover_ScbfJmS_1102	27156	9.91116e-05	0.00734857	-5.26301
1240	Leftover_ScbfJmS_1107_221	32893	0.00174722	0.0720705	2.56887
1241	Leftover_ScbfJmS_1107_221	32985	9.87336e-05	0.0073331	6.37374
1242	Leftover_ScbfJmS_1107_221	32994	0.00120941	0.0548644	4.79388
1243	Leftover_ScbfJmS_1107_221	33115	0.00083912	0.0419321	6.55099
1244	Leftover_ScbfJmS_1107_221	33168	4.04129e-05	0.00336842	9.15008
1245	Leftover_ScbfJmS_1107_221	33228	0.000778097	0.0398249	6.77398
1246	Leftover_ScbfJmS_1107_221	33346	7.17764e-06	0.000726155	6.50756
1247	Leftover_ScbfJmS_1107_221	33357	0.00159797	0.0672424	4.43229
1248	Leftover_ScbfJmS_1107_221	33364	0.00256122	0.0939449	4.38203
1249	Leftover_ScbfJmS_1107_221	33372	3.61347e-05	0.00304999	5.57878
1250	Leftover_ScbfJmS_1107_221	33382	1.47302e-05	0.00136287	4.37295
1251	Leftover_ScbfJmS_1107_221	33391	0.000404675	0.0234913	3.29805
1252	Leftover_ScbfJmS_1107_221	33395	2.18883e-05	0.00194415	3.72909
1253	Leftover_ScbfJmS_1107_221	33416	4.69334e-09	8.43251e-07	4.53916
1254	Leftover_ScbfJmS_1107_221	33430	3.44141e-06	0.000373001	3.58142
1255	Leftover_ScbfJmS_1107_221	33432	2.99163e-09	5.57156e-07	4.39881
1256	Leftover_ScbfJmS_1107_221	33435	7.14968e-07	9.01262e-05	4.38412
1257	Leftover_ScbfJmS_1107_221	33445	1.60464e-06	0.000186028	3.94919
1258	Leftover_ScbfJmS_1107_221	33473	1.55715e-08	2.53955e-06	5.00704
1259	Leftover_ScbfJmS_1107_221	33490	8.52064e-06	0.000845239	3.72403
1260	Leftover_ScbfJmS_1107_221	33497	0.000458287	0.026042	2.86861
1261	Leftover_ScbfJmS_1107_221	33520	0.000244002	0.0156618	3.04727
1262	Leftover_ScbfJmS_1107_221	33524	0.000219029	0.0143263	3.29232
1263	Leftover_ScbfJmS_1107_221	33537	0.00188223	0.0762515	2.91364
1264	Leftover_ScbfJmS_1107_221	33591	0.000282861	0.0175347	4.89872
1265	Leftover_ScbfJmS_1107_221	34595	0.00102756	0.0488861	-2.51628
1266	Leftover_ScbfJmS_1118	7670	0.00190395	0.076833	12.8067
1267	Leftover_ScbfJmS_1120	12629	0.0005004	0.0277433	-5.49296
1268	Leftover_ScbfJmS_1120	18224	0.00246772	0.091878	-7.22952
1269	Leftover_ScbfJmS_1120	25563	0.00178692	0.0732366	14.0359
1270	Leftover_ScbfJmS_1120	62407	2.01158e-05	0.00179963	-4.82693
1271	Leftover_ScbfJmS_1120	86560	0.000821625	0.0413201	14.2514
1272	Leftover_ScbfJmS_1131	74512	0.00198217	0.079032	-11.5762
1273	Leftover_ScbfJmS_1131	175954	0.000122062	0.00881621	10.0605
1274	Leftover_ScbfJmS_1158	1484	0.00278091	0.0997221	-11.6201
1275	Leftover_ScbfJmS_1158	13767	0.000139272	0.00981368	-17.5828
1276	Leftover_ScbfJmS_1167	11757	0.00206162	0.0811904	-18.7715
1277	Leftover_ScbfJmS_1167	29893	0.000509719	0.0281159	-8.47075
1278	Leftover_ScbfJmS_1167	38458	0.00253136	0.0932891	-3.74951
1279	Leftover_ScbfJmS_1167	40401	0.00167056	0.0694535	4.83892
1280	Leftover_ScbfJmS_1179	728	0.00226509	0.0865658	9.28168
1281	Leftover_ScbfJmS_1179	766	0.00066425	0.0350332	-11.0186
1282	Leftover_ScbfJmS_1180	4992	0.0011227	0.0518542	-2.67079
1283	Leftover_ScbfJmS_1180	5037	0.000690244	0.0360809	-3.22788
1284	Leftover_ScbfJmS_1180	11227	0.0002612	0.016475	5.59508
1285	Leftover_ScbfJmS_1187	4292	0.00253072	0.0932891	6.4831
1286	Leftover_ScbfJmS_1187	6204	0.000523871	0.0286955	-5.03328
1287	Leftover_ScbfJmS_1187	6220	0.00200934	0.0797848	-5.68132
1288	Leftover_ScbfJmS_1187	13399	0.00212099	0.0827382	-7.17917
1289	Leftover_ScbfJmS_1187	13434	0.00224626	0.0860742	-7.45982
1290	Leftover_ScbfJmS_1187	16310	0.00136347	0.0600294	3.7228
1291	Leftover_ScbfJmS_1187	16663	0.00181691	0.0742547	6.79724
1292	Leftover_ScbfJmS_1190	23370	0.00168966	0.0700123	9.99086
1293	Leftover_ScbfJmS_1190	42867	0.000808749	0.040982	-8.31671
1294	Leftover_ScbfJmS_1190	49188	0.00116208	0.0533079	-21.7998
1295	Leftover_ScbfJmS_1211	1288	0.000725321	0.0374781	-2.73673
1296	Leftover_ScbfJmS_1211	1311	0.000420248	0.0241819	-2.49122
1297	Leftover_ScbfJmS_1211	1403	0.000407217	0.0236046	-3.01053
1298	Leftover_ScbfJmS_1216_1546_2082	2120	0.0027872	0.099825	-7.92722
1299	Leftover_ScbfJmS_1216_1546_2082	9537	0.00110497	0.051199	13.3008
1300	Leftover_ScbfJmS_1230	9793	0.000546664	0.0297745	-4.39013
1301	Leftover_ScbfJmS_1230	14578	0.00268702	0.0974445	9.4242
1302	Leftover_ScbfJmS_1233	6653	0.00278295	0.0997539	-8.44438
1303	Leftover_ScbfJmS_1233	23720	0.00102968	0.0488876	-6.07142
1304	Leftover_ScbfJmS_1233	24227	0.00108022	0.0506758	-2.52969
1305	Leftover_ScbfJmS_1233	27124	0.00134486	0.0594212	-5.3372
1306	Leftover_ScbfJmS_1233	29173	0.000664675	0.0350343	10.9969
1307	Leftover_ScbfJmS_1239	1480	0.00186251	0.0757609	1.51947
1308	Leftover_ScbfJmS_1240	1985	0.000369558	0.0219959	-4.48899
1309	Leftover_ScbfJmS_1241	5740	0.00276174	0.09939	17.5197
1310	Leftover_ScbfJmS_1242	24870	0.00230697	0.0876441	15.404
1311	Leftover_ScbfJmS_1254	9152	0.000804502	0.0408173	15.664
1312	Leftover_ScbfJmS_1254	14123	0.00101332	0.0484295	6.30638
1313	Leftover_ScbfJmS_1258	29559	0.000509575	0.0281159	-12.6737
1314	Leftover_ScbfJmS_126	8272	0.00192678	0.0775014	-7.6437
1315	Leftover_ScbfJmS_1272	7749	0.00158905	0.0670629	-2.77293
1316	Leftover_ScbfJmS_1280	10872	0.000949053	0.045924	-4.13582
1317	Leftover_ScbfJmS_1281	5308	0.000655146	0.0346163	12.9355
1318	Leftover_ScbfJmS_1285	7256	0.000767871	0.0393713	13.5783
1319	Leftover_ScbfJmS_1285	61746	0.000198129	0.0131985	-15.4791
1320	Leftover_ScbfJmS_1291	6073	0.000149009	0.0104066	-8.35956
1321	Leftover_ScbfJmS_1291	43115	0.000627717	0.0333911	-12.8047
1322	Leftover_ScbfJmS_1291	52872	0.000306927	0.0187713	-6.38467
1323	Leftover_ScbfJmS_1296	3791	0.00222493	0.0856737	-2.0722
1324	Leftover_ScbfJmS_1296	3825	0.00104751	0.049436	-2.46812
1325	Leftover_ScbfJmS_1297	19218	0.000687868	0.0360374	7.41148
1326	Leftover_ScbfJmS_1300	2725	0.000159639	0.0110865	-15.7239
1327	Leftover_ScbfJmS_1302	31613	0.00242266	0.0908241	-17.375
1328	Leftover_ScbfJmS_1303	918	0.00244413	0.0914314	-8.78791
1329	Leftover_ScbfJmS_1303	1357	5.75112e-05	0.0045609	6.44391
1330	Leftover_ScbfJmS_1307	3986	0.000250986	0.0160292	-11.1578
1331	Leftover_ScbfJmS_1307	41781	0.00241114	0.09051	-6.16971
1332	Leftover_ScbfJmS_1309	2171	5.18345e-05	0.00415255	-12.0526
1333	Leftover_ScbfJmS_1309	3087	6.9905e-05	0.00541971	-7.07276
1334	Leftover_ScbfJmS_1309	3103	0.002093	0.0819585	-5.94745
1335	Leftover_ScbfJmS_1312	128268	1.01373e-05	0.000975441	-8.66382
1336	Leftover_ScbfJmS_1312	159815	0.000193201	0.01295	-8.04514
1337	Leftover_ScbfJmS_1324	467172	6.42587e-05	0.00502696	-21.2875
1338	Leftover_ScbfJmS_1325	95472	0.00170251	0.0704436	4.57821
1339	Leftover_ScbfJmS_1330	21940	0.000141422	0.00994902	-5.94312
1340	Leftover_ScbfJmS_1330	25665	0.00199786	0.0794746	-2.02921
1341	Leftover_ScbfJmS_1336	297695	0.000787681	0.0401101	-16.4795
1342	Leftover_ScbfJmS_1338	3246	1.00849e-06	0.000122836	8.38147
1343	Leftover_ScbfJmS_1350	3921	7.9895e-05	0.00608528	9.31299
1344	Leftover_ScbfJmS_1350	8171	1.45337e-06	0.000171009	-11.9113
1345	Leftover_ScbfJmS_1351	17154	0.00255554	0.0938158	6.86699
1346	Leftover_ScbfJmS_136	17008	8.74836e-07	0.000108076	-21.1407
1347	Leftover_ScbfJmS_136	17207	2.26949e-06	0.000254915	5.71378
1348	Leftover_ScbfJmS_136	17327	2.22109e-06	0.000249803	7.49603
1349	Leftover_ScbfJmS_136	17381	0.000154388	0.0107476	-8.68222
1350	Leftover_ScbfJmS_136	17403	0.000730792	0.0376933	-10.1868
1351	Leftover_ScbfJmS_136	17456	1.09775e-06	0.000132813	17.5864
1352	Leftover_ScbfJmS_1363_477	5032	0.000310535	0.0189118	7.77408
1353	Leftover_ScbfJmS_1363_477	5120	0.000938264	0.0455972	7.68247
1354	Leftover_ScbfJmS_1363_477	17938	0.000871276	0.0432396	7.07837
1355	Leftover_ScbfJmS_1363_477	18359	0.00130613	0.0580554	4.35073
1356	Leftover_ScbfJmS_1363_477	18375	0.00199512	0.0794019	3.9017
1357	Leftover_ScbfJmS_1363_477	18433	0.00129776	0.057787	4.22065
1358	Leftover_ScbfJmS_1377	48422	0.00255344	0.0937783	-14.1394
1359	Leftover_ScbfJmS_1377	51836	7.32649e-51	3.1724e-46	-49.5204
1360	Leftover_ScbfJmS_1377	52790	0.00152016	0.064876	3.38508
1361	Leftover_ScbfJmS_1377	53568	0.000255943	0.016238	-7.72297
1362	Leftover_ScbfJmS_1383	920	0.000949231	0.045924	3.99689
1363	Leftover_ScbfJmS_1386	4343	1.72277e-05	0.00156387	-7.343
1364	Leftover_ScbfJmS_1386	6917	0.000715146	0.0370407	5.72019
1365	Leftover_ScbfJmS_1386	6970	4.46229e-14	1.9419e-11	-8.39991
1366	Leftover_ScbfJmS_1386	6978	1.38328e-07	1.95421e-05	-3.4446
1367	Leftover_ScbfJmS_1386	6986	3.94393e-06	0.000420887	-2.86312
1368	Leftover_ScbfJmS_1386	16307	0.00089137	0.0439082	16.2587
1369	Leftover_ScbfJmS_1386	26910	0.00222842	0.0857699	-11.5904
1370	Leftover_ScbfJmS_1386	33816	0.00124102	0.0558881	14.5509
1371	Leftover_ScbfJmS_1388	30955	0.00104396	0.0494009	20.6712
1372	Leftover_ScbfJmS_1390	7007	0.00220851	0.085193	16.7069
1373	Leftover_ScbfJmS_1391	10996	0.00108957	0.050894	7.34344
1374	Leftover_ScbfJmS_1391	14262	0.000207174	0.0136749	-7.16014
1375	Leftover_ScbfJmS_1398	11573	0.000736992	0.0379228	-3.61541
1376	Leftover_ScbfJmS_1402	80490	0.00192074	0.0772945	5.51936
1377	Leftover_ScbfJmS_1404	15771	1.69993e-06	0.000196026	21.1178
1378	Leftover_ScbfJmS_1409	12329	0.0021789	0.0842008	9.12795
1379	Leftover_ScbfJmS_1409	18796	0.00211354	0.0825406	-16.3352
1380	Leftover_ScbfJmS_1409	18961	0.00184167	0.0751248	-7.61905
1381	Leftover_ScbfJmS_1409	20340	0.00110013	0.0511248	8.51316
1382	Leftover_ScbfJmS_1409	26193	0.00043851	0.0250166	10.9091
1383	Leftover_ScbfJmS_1409	27744	8.67894e-06	0.000859957	13.3286
1384	Leftover_ScbfJmS_1411	8893	0.000583407	0.031381	9.54377
1385	Leftover_ScbfJmS_1411	12193	5.60853e-06	0.000578906	-7.87528
1386	Leftover_ScbfJmS_1424	20784	0.000416304	0.0240348	3.29639
1387	Leftover_ScbfJmS_1425	1877	0.000300727	0.0184572	-4.71828
1388	Leftover_ScbfJmS_1425	1930	0.00048261	0.0270663	-4.7136
1389	Leftover_ScbfJmS_1425	3428	0.0025252	0.0932884	8.32686
1390	Leftover_ScbfJmS_1429	6520	0.000564153	0.0304356	-11.285
1391	Leftover_ScbfJmS_1431	14572	0.00167886	0.069698	9.04931
1392	Leftover_ScbfJmS_1437	2028	0.000875701	0.0433846	-5.53406
1393	Leftover_ScbfJmS_1437	2231	0.0012486	0.0561331	6.5643
1394	Leftover_ScbfJmS_1437	2281	0.000419182	0.0241796	-5.67478
1395	Leftover_ScbfJmS_1437	2624	0.00165535	0.0688873	-8.39311
1396	Leftover_ScbfJmS_1437	2654	0.000313683	0.0190596	-13.5249
1397	Leftover_ScbfJmS_1437	3903	0.00143899	0.0624338	4.24119
1398	Leftover_ScbfJmS_1437	22346	0.00141143	0.0615391	15.7833
1399	Leftover_ScbfJmS_1437	22944	0.00158816	0.0670578	-5.39221
1400	Leftover_ScbfJmS_1451_926	26785	0.00217619	0.0841338	-7.87416
1401	Leftover_ScbfJmS_1451_926	36017	0.000189488	0.0127231	5.17272
1402	Leftover_ScbfJmS_1457	7605	0.00083428	0.0418109	-3.78536
1403	Leftover_ScbfJmS_146	21980	0.00190175	0.0767798	5.67355
1404	Leftover_ScbfJmS_1466	5910	0.000291017	0.0179632	-14.8438
1405	Leftover_ScbfJmS_1466	11239	0.00199226	0.0793755	-7.9987
1406	Leftover_ScbfJmS_1466	11647	0.0010449	0.0494009	-5.7002
1407	Leftover_ScbfJmS_1468	1300	0.000560384	0.0302743	5.56587
1408	Leftover_ScbfJmS_1468	1344	0.000973918	0.0468566	5.00516
1409	Leftover_ScbfJmS_1468	1425	0.00121598	0.055047	3.44696
1410	Leftover_ScbfJmS_1470	4264	2.35735e-05	0.00208102	17.3535
1411	Leftover_ScbfJmS_1470	8941	9.39196e-06	0.000918002	-11.6235
1412	Leftover_ScbfJmS_1470	9190	4.53811e-05	0.0037181	7.16253
1413	Leftover_ScbfJmS_1479	893	0.00232929	0.0883181	4.23239
1414	Leftover_ScbfJmS_149	28466	0.000174402	0.0119394	14.9651
1415	Leftover_ScbfJmS_149	29988	0.00206331	0.0812201	7.50822
1416	Leftover_ScbfJmS_1493	35026	0.00160446	0.0674175	-14.8863
1417	Leftover_ScbfJmS_1493	60966	0.00015374	0.0107112	-13.3503
1418	Leftover_ScbfJmS_1498	16656	0.000952509	0.0460569	-7.99619
1419	Leftover_ScbfJmS_1498	21646	0.000883136	0.0436033	-9.55268
1420	Leftover_ScbfJmS_1505_733	14237	0.00145298	0.0627891	2.0954
1421	Leftover_ScbfJmS_1505_733	14375	3.29243e-05	0.00280602	3.47419
1422	Leftover_ScbfJmS_1505_733	14412	0.000100178	0.00740231	4.32199
1423	Leftover_ScbfJmS_1505_733	14425	0.00126766	0.0567925	5.49818
1424	Leftover_ScbfJmS_1506	12967	0.00127506	0.0570358	7.50338
1425	Leftover_ScbfJmS_1506	15759	0.00265941	0.0966762	-8.54251
1426	Leftover_ScbfJmS_151	3700	0.00164421	0.0685226	3.46175
1427	Leftover_ScbfJmS_151	4914	0.000784897	0.0400406	6.95896
1428	Leftover_ScbfJmS_151	13003	0.00043381	0.0247975	-6.0977
1429	Leftover_ScbfJmS_151	16882	7.96166e-05	0.00607179	-12.6872
1430	Leftover_ScbfJmS_1511_869	1165	0.0019402	0.0778354	-5.83482
1431	Leftover_ScbfJmS_1511_869	1506	0.00178233	0.0731869	-12.1371
1432	Leftover_ScbfJmS_1513_2139	134418	0.00151724	0.0648218	-10.9775
1433	Leftover_ScbfJmS_1513_2139	147611	0.0026693	0.096924	15.8324
1434	Leftover_ScbfJmS_1513_2139	149630	0.000431293	0.0246699	-16.9971
1435	Leftover_ScbfJmS_1513_2139	154303	3.38636e-07	4.47727e-05	-30.0131
1436	Leftover_ScbfJmS_1513_2139	156975	1.70957e-05	0.00155678	-19.8073
1437	Leftover_ScbfJmS_1565	13234	0.000633812	0.0336327	8.31187
1438	Leftover_ScbfJmS_1565	18579	0.000648809	0.0343443	-7.90123
1439	Leftover_ScbfJmS_1576	11667	0.00182581	0.0745833	8.7813
1440	Leftover_ScbfJmS_1576	14579	0.000298582	0.0183386	13.2407
1441	Leftover_ScbfJmS_1580	21765	8.73328e-06	0.000863658	15.6723
1442	Leftover_ScbfJmS_1580	23318	0.0013821	0.0606336	-9.25549
1443	Leftover_ScbfJmS_1580	24493	0.00172837	0.0714113	-4.46091
1444	Leftover_ScbfJmS_1580	33436	0.00259641	0.0948337	-5.57799
1445	Leftover_ScbfJmS_1580	68579	0.00230187	0.0875849	-16.5414
1446	Leftover_ScbfJmS_159	1417	0.0014174	0.0617445	4.87433
1447	Leftover_ScbfJmS_1593	7293	8.00196e-09	1.38873e-06	-5.66182
1448	Leftover_ScbfJmS_1593	10792	0.000266489	0.0166915	-11.4499
1449	Leftover_ScbfJmS_1593	11706	0.002027	0.0803386	-15.2414
1450	Leftover_ScbfJmS_1593	12458	9.62819e-06	0.000935811	-13.3798
1451	Leftover_ScbfJmS_1595	4581	0.00011201	0.00815134	9.41528
1452	Leftover_ScbfJmS_1595	4707	9.25674e-07	0.000113869	9.79663
1453	Leftover_ScbfJmS_1595	4734	7.49223e-08	1.11948e-05	9.54123
1454	Leftover_ScbfJmS_1595	4764	7.00245e-12	2.14282e-09	14.6894
1455	Leftover_ScbfJmS_1595	4768	3.48689e-12	1.09806e-09	18.3516
1456	Leftover_ScbfJmS_1595	4776	8.88722e-09	1.52404e-06	15.0691
1457	Leftover_ScbfJmS_1595	5516	3.20147e-05	0.00273692	14.1053
1458	Leftover_ScbfJmS_1595	5524	0.00134653	0.0594649	12.2182
1459	Leftover_ScbfJmS_1595	5527	0.000273253	0.0170121	10.6107
1460	Leftover_ScbfJmS_1616	13206	0.00204217	0.0806076	-8.7037
1461	Leftover_ScbfJmS_1617	3207	0.00146928	0.0633982	-3.65492
1462	Leftover_ScbfJmS_1617	3214	0.000959531	0.0463189	-3.44522
1463	Leftover_ScbfJmS_1618	34986	0.00247827	0.0920395	8.59769
1464	Leftover_ScbfJmS_1627	1088	1.18229e-11	3.48255e-09	5.15294
1465	Leftover_ScbfJmS_1627	1097	5.97407e-05	0.00471612	3.20777
1466	Leftover_ScbfJmS_163	4220	0.000372201	0.0220622	-3.4938
1467	Leftover_ScbfJmS_163	6247	0.00269341	0.0975994	6.75953
1468	Leftover_ScbfJmS_1635	33632	0.000183371	0.0123966	-10.1257
1469	Leftover_ScbfJmS_1635	36576	0.00229588	0.0874341	2.73119
1470	Leftover_ScbfJmS_1640	10290	0.000147142	0.0102846	19.2542
1471	Leftover_ScbfJmS_1641	28032	0.000732529	0.0377604	-10.3006
1472	Leftover_ScbfJmS_1641	29695	0.00169464	0.0701851	-13.8371
1473	Leftover_ScbfJmS_1641	32377	0.000909514	0.0445343	-8.45843
1474	Leftover_ScbfJmS_1641	59534	0.000631488	0.0335299	-7.9771
1475	Leftover_ScbfJmS_169	12916	0.0017193	0.0711045	14.5922
1476	Leftover_ScbfJmS_169	19195	1.00746e-05	0.000970491	4.74151
1477	Leftover_ScbfJmS_169	19207	0.000835899	0.0418436	3.60016
1478	Leftover_ScbfJmS_169	19235	3.81375e-14	1.67651e-11	4.58471
1479	Leftover_ScbfJmS_169	19250	2.77666e-09	5.20478e-07	4.68967
1480	Leftover_ScbfJmS_169	19266	2.53607e-13	9.63269e-11	5.22026
1481	Leftover_ScbfJmS_169	19288	2.63655e-06	0.000291978	3.35489
1482	Leftover_ScbfJmS_169	19449	7.49121e-10	1.58617e-07	5.49402
1483	Leftover_ScbfJmS_169	19463	5.9206e-11	1.55844e-08	7.33535
1484	Leftover_ScbfJmS_169	19469	4.86854e-11	1.29729e-08	6.40852
1485	Leftover_ScbfJmS_169	19477	2.57837e-10	6.05118e-08	7.5546
1486	Leftover_ScbfJmS_169	19480	3.19302e-05	0.00273239	5.16919
1487	Leftover_ScbfJmS_169	19483	1.86366e-06	0.000212922	6.15271
1488	Leftover_ScbfJmS_169	19486	8.15273e-08	1.20483e-05	7.15722
1489	Leftover_ScbfJmS_169	19489	1.88137e-06	0.000214662	6.81229
1490	Leftover_ScbfJmS_169	19492	1.40217e-05	0.00130991	6.69526
1491	Leftover_ScbfJmS_169	19495	0.000550524	0.0299283	5.68776
1492	Leftover_ScbfJmS_169	19662	5.65096e-06	0.000582591	5.28353
1493	Leftover_ScbfJmS_169	19694	7.22895e-05	0.00557961	4.35868
1494	Leftover_ScbfJmS_169	19783	0.000691953	0.0361203	4.5825
1495	Leftover_ScbfJmS_169	19796	0.00100499	0.0481642	4.30286
1496	Leftover_ScbfJmS_169	19801	0.000960885	0.0463584	3.84826
1497	Leftover_ScbfJmS_169	39170	0.00118879	0.0541953	3.35924
1498	Leftover_ScbfJmS_1703	11743	0.000369979	0.0220058	7.40741
1499	Leftover_ScbfJmS_1707	1141	0.000393001	0.0229186	6.07631
1500	Leftover_ScbfJmS_1709	4391	0.000880733	0.043543	5.65253
1501	Leftover_ScbfJmS_1709	4627	0.00224502	0.0860742	5.18508
1502	Leftover_ScbfJmS_1709	6984	0.00066357	0.0350186	4.92626
1503	Leftover_ScbfJmS_1709	9091	0.00164521	0.0685311	6.36772
1504	Leftover_ScbfJmS_1709	15079	0.00150609	0.0645365	-9.33633
1505	Leftover_ScbfJmS_1709	15101	6.12815e-05	0.00482018	-12.98
1506	Leftover_ScbfJmS_1712	8428	0.0022174	0.085498	-10.3485
1507	Leftover_ScbfJmS_1712	11916	0.00257653	0.0943466	-14.1346
1508	Leftover_ScbfJmS_1714	49526	0.0011743	0.0536365	10.3643
1509	Leftover_ScbfJmS_1716	5561	0.000268838	0.0167664	6.51335
1510	Leftover_ScbfJmS_1716	5799	0.00276686	0.0994241	5.26316
1511	Leftover_ScbfJmS_1716	6980	0.00257364	0.0942806	-7.57143
1512	Leftover_ScbfJmS_1716	7887	0.00255833	0.0938785	-10.0316
1513	Leftover_ScbfJmS_1716	8309	0.00155861	0.0660679	3.63839
1514	Leftover_ScbfJmS_1716	8807	0.000825389	0.0414133	-2.12097
1515	Leftover_ScbfJmS_1716	9805	0.0016306	0.0681519	10.9246
1516	Leftover_ScbfJmS_1716	11517	0.00178625	0.0732366	-6.61568
1517	Leftover_ScbfJmS_1716	11995	1.12783e-05	0.00107686	8.22178
1518	Leftover_ScbfJmS_1716	12301	0.0019431	0.0778634	-4.63921
1519	Leftover_ScbfJmS_1716	12782	0.00025817	0.0163553	9.8521
1520	Leftover_ScbfJmS_1716	44778	0.00128414	0.0573824	-4.36433
1521	Leftover_ScbfJmS_1720	12137	0.000771775	0.0395481	-12.2633
1522	Leftover_ScbfJmS_1757	52831	2.50849e-05	0.00219653	-5.72056
1523	Leftover_ScbfJmS_1760	3348	0.00129169	0.0576309	18.511
1524	Leftover_ScbfJmS_1760	43921	4.50658e-05	0.00369927	-19.8099
1525	Leftover_ScbfJmS_1767	10647	1.19949e-05	0.00114025	-7.57449
1526	Leftover_ScbfJmS_1767	10681	0.000216924	0.0142101	-10.2607
1527	Leftover_ScbfJmS_1772	6434	0.000667654	0.0351699	14.9015
1528	Leftover_ScbfJmS_1772	31616	0.000979565	0.0470971	-13.4596
1529	Leftover_ScbfJmS_1772	40747	0.00244756	0.0914807	-8.65264
1530	Leftover_ScbfJmS_1772	44091	8.44436e-05	0.00640918	-16.0666
1531	Leftover_ScbfJmS_1772	47274	0.00259495	0.0948203	12.5269
1532	Leftover_ScbfJmS_1772	50578	0.000374402	0.0221623	-15.3539
1533	Leftover_ScbfJmS_1772	51548	0.00106504	0.0500725	15.6666
1534	Leftover_ScbfJmS_1772	53501	0.00132043	0.0585209	-13.5038
1535	Leftover_ScbfJmS_1772	58924	0.00224977	0.0861705	-11.3346
1536	Leftover_ScbfJmS_1776	737	9.54818e-08	1.39205e-05	-20.9032
1537	Leftover_ScbfJmS_1778	26300	0.00236672	0.089346	11.8205
1538	Leftover_ScbfJmS_1778	33612	0.000511294	0.0281669	-5.86109
1539	Leftover_ScbfJmS_1778	35591	0.001101	0.0511248	-7.28559
1540	Leftover_ScbfJmS_1799	4597	2.86252e-05	0.00247896	-5.57604
1541	Leftover_ScbfJmS_1799	4768	0.00136692	0.0600893	-6.26469
1542	Leftover_ScbfJmS_18	905	0.00132418	0.0586274	-7.97293
1543	Leftover_ScbfJmS_18	3151	0.00203096	0.0803752	-12.5082
1544	Leftover_ScbfJmS_1809	11421	0.000449084	0.0255693	-13.4363
1545	Leftover_ScbfJmS_1826	10686	0.000471687	0.0265311	-7.75458
1546	Leftover_ScbfJmS_1826	11258	0.000436502	0.0249185	16.2041
1547	Leftover_ScbfJmS_1827	30783	0.00224268	0.0860512	-1.88043
1548	Leftover_ScbfJmS_1827	35577	0.00174765	0.0720705	-17.9045
1549	Leftover_ScbfJmS_1827	51501	6.07183e-05	0.00478023	-6.04818
1550	Leftover_ScbfJmS_1828	13229	0.00133956	0.0592172	2.87546
1551	Leftover_ScbfJmS_1832	4425	0.000908477	0.0445245	17.5064
1552	Leftover_ScbfJmS_1832	5066	0.00123141	0.0555133	16.6252
1553	Leftover_ScbfJmS_1844	45146	0.000930927	0.0452915	8.15118
1554	Leftover_ScbfJmS_1857	12100	0.00194118	0.0778354	-2.84041
1555	Leftover_ScbfJmS_1857	21783	7.8262e-06	0.000783531	-15.3151
1556	Leftover_ScbfJmS_1857	22826	5.92023e-05	0.00467788	-12.226
1557	Leftover_ScbfJmS_1865	36627	0.00194657	0.0779353	-12.3039
1558	Leftover_ScbfJmS_1873	15313	0.00203164	0.0803752	-9.8382
1559	Leftover_ScbfJmS_1877	19039	0.00118903	0.0541953	-7.96749
1560	Leftover_ScbfJmS_1877	20021	0.00138511	0.0606733	6.6509
1561	Leftover_ScbfJmS_1877	21466	8.92866e-05	0.00673544	-11.8321
1562	Leftover_ScbfJmS_1877	21995	0.00209275	0.0819585	-11.6945
1563	Leftover_ScbfJmS_1877	22296	0.000193408	0.0129538	13.0207
1564	Leftover_ScbfJmS_1883	1001	0.000735001	0.0378428	3.9261
1565	Leftover_ScbfJmS_1883	1094	4.46812e-05	0.00367118	7.10087
1566	Leftover_ScbfJmS_189	21280	0.000321573	0.0194337	-19.4197
1567	Leftover_ScbfJmS_1895	34455	0.00202336	0.0802311	12.1851
1568	Leftover_ScbfJmS_1903	5634	0.00195836	0.0782627	-4.4238
1569	Leftover_ScbfJmS_1906	28913	0.00173174	0.0714825	-7.0792
1570	Leftover_ScbfJmS_1929	5824	5.21196e-09	9.28724e-07	-25.9491
1571	Leftover_ScbfJmS_1929	7208	0.00119176	0.0542912	-10.2927
1572	Leftover_ScbfJmS_1929	7517	0.00279072	0.0998669	12.1931
1573	Leftover_ScbfJmS_1941	9472	0.00169568	0.0701947	2.98621
1574	Leftover_ScbfJmS_1941	10238	0.00274865	0.099099	13.2971
1575	Leftover_ScbfJmS_1941	11307	0.001087	0.0508562	-14.5844
1576	Leftover_ScbfJmS_1946	3404	0.00265771	0.0966719	15.0068
1577	Leftover_ScbfJmS_1949	11013	1.83969e-06	0.00021046	-11.2785
1578	Leftover_ScbfJmS_1949	11079	0.00135506	0.0597195	13.697
1579	Leftover_ScbfJmS_1954	39613	0.00148166	0.0638053	-13.8352
1580	Leftover_ScbfJmS_1954	40281	0.00101203	0.0483946	3.09527
1581	Leftover_ScbfJmS_1954	40425	0.000375209	0.0221871	5.0927
1582	Leftover_ScbfJmS_1967	69880	0.000744232	0.0382045	-5.32498
1583	Leftover_ScbfJmS_1974	75668	0.00121512	0.0550368	12.0271
1584	Leftover_ScbfJmS_1989_199	46499	0.00109813	0.0511248	-11.2134
1585	Leftover_ScbfJmS_1989_199	46522	0.00249366	0.0924454	-9.70054
1586	Leftover_ScbfJmS_2000	52442	0.00235608	0.0890996	-4.37406
1587	Leftover_ScbfJmS_2006	4050	0.000124645	0.00894308	-2.62761
1588	Leftover_ScbfJmS_2006	4183	0.0010481	0.049437	2.67856
1589	Leftover_ScbfJmS_2006	8059	0.000945878	0.04589	3.44913
1590	Leftover_ScbfJmS_2006	22533	1.80791e-06	0.000207098	-16.2259
1591	Leftover_ScbfJmS_2006	26086	0.000742201	0.0381681	-3.00628
1592	Leftover_ScbfJmS_2017	2928	0.000201277	0.0133467	-15.8885
1593	Leftover_ScbfJmS_2017	94294	0.00152236	0.064876	3.25871
1594	Leftover_ScbfJmS_2017	97073	0.00151145	0.0646066	-7.96581
1595	Leftover_ScbfJmS_2017	135305	1.88451e-06	0.000214736	-4.97814
1596	Leftover_ScbfJmS_2019	12932	0.00144451	0.0625504	19.9911
1597	Leftover_ScbfJmS_202	6382	0.00125648	0.0563502	3.87638
1598	Leftover_ScbfJmS_202	7511	0.000320919	0.0194077	-3.70491
1599	Leftover_ScbfJmS_202	13717	0.000167334	0.0115284	-8.65649
1600	Leftover_ScbfJmS_202	17154	0.00237547	0.0895982	-6.276
1601	Leftover_ScbfJmS_202	31885	0.000973113	0.0468439	-11.2583
1602	Leftover_ScbfJmS_2032	4503	0.000174312	0.0119394	4.93229
1603	Leftover_ScbfJmS_2032	4513	5.64594e-05	0.00448665	4.61549
1604	Leftover_ScbfJmS_2032	4558	9.79272e-06	0.000949671	5.08475
1605	Leftover_ScbfJmS_2032	4588	0.000310461	0.0189118	3.87632
1606	Leftover_ScbfJmS_2032	4592	0.00091948	0.0448545	3.69149
1607	Leftover_ScbfJmS_2032	4605	0.00226194	0.0864838	3.44705
1608	Leftover_ScbfJmS_2032	4629	0.00224158	0.0860472	3.59985
1609	Leftover_ScbfJmS_2049	37576	2.47597e-05	0.00217686	4.09075
1610	Leftover_ScbfJmS_2049	37690	0.000518252	0.0284769	-4.44015
1611	Leftover_ScbfJmS_2049	41386	0.00209963	0.0820901	-2.38722
1612	Leftover_ScbfJmS_2066	4884	0.00040278	0.0234101	-12.2713
1613	Leftover_ScbfJmS_2072	391	0.000278409	0.0172834	-11.873
1614	Leftover_ScbfJmS_2074_122	22917	0.00139052	0.0608183	12.8621
1615	Leftover_ScbfJmS_2075	28647	0.000629108	0.033424	15.2687
1616	Leftover_ScbfJmS_2101	26161	0.00161763	0.0678062	-2.86694
1617	Leftover_ScbfJmS_2110	135258	0.000184834	0.012476	21.2815
1618	Leftover_ScbfJmS_2110	152233	0.00254452	0.0934906	-17.0417
1619	Leftover_ScbfJmS_2111	9042	0.000654329	0.0345942	-6.65317
1620	Leftover_ScbfJmS_212	38043	0.00211401	0.0825406	-4.20341
1621	Leftover_ScbfJmS_2120	3920	0.000233592	0.015119	6.41659
1622	Leftover_ScbfJmS_2138	638	0.000195144	0.0130398	11.5189
1623	Leftover_ScbfJmS_2138	1475	0.000259196	0.0163963	8.00306
1624	Leftover_ScbfJmS_2138	5450	0.000564424	0.0304356	-7.14257
1625	Leftover_ScbfJmS_2138	7102	0.00035103	0.0209507	1.94948
1626	Leftover_ScbfJmS_2138	7609	0.000598418	0.032069	17.362
1627	Leftover_ScbfJmS_2138	13171	0.00185248	0.0754592	10.6796
1628	Leftover_ScbfJmS_2140	160550	1.22838e-05	0.00116516	33.4091
1629	Leftover_ScbfJmS_2140	160559	0.00172176	0.0711721	24.5948
1630	Leftover_ScbfJmS_2145	3482	0.000286447	0.0177189	-20.5383
1631	Leftover_ScbfJmS_2150	1496	0.000308051	0.0188267	4.54527
1632	Leftover_ScbfJmS_2150	2292	0.000463405	0.0262166	6.27178
1633	Leftover_ScbfJmS_2154	1357	4.47915e-06	0.000469041	2.52261
1634	Leftover_ScbfJmS_2154	1394	3.33421e-10	7.63875e-08	2.60521
1635	Leftover_ScbfJmS_2154	1407	2.42687e-16	1.69491e-13	5.25301
1636	Leftover_ScbfJmS_2154	1416	1.46358e-06	0.000171744	1.87974
1637	Leftover_ScbfJmS_2154	1486	0.00216217	0.0837037	1.56572
1638	Leftover_ScbfJmS_2154	1493	0.00161855	0.067812	1.33701
1639	Leftover_ScbfJmS_2154	1537	0.00217493	0.0841224	1.08693
1640	Leftover_ScbfJmS_2154	1573	4.19595e-05	0.00347392	3.13147
1641	Leftover_ScbfJmS_2154	1578	3.36649e-05	0.00285544	3.51566
1642	Leftover_ScbfJmS_2154	1595	0.000426352	0.0244681	3.50571
1643	Leftover_ScbfJmS_2154	1600	0.000470671	0.0265195	4.47461
1644	Leftover_ScbfJmS_2154	1719	0.00215665	0.0835647	7.00265
1645	Leftover_ScbfJmS_2154	1768	0.00223989	0.0860204	3.44045
1646	Leftover_ScbfJmS_2154	1817	0.00033129	0.0199513	3.9456
1647	Leftover_ScbfJmS_2154	1852	0.000310199	0.0189118	4.21817
1648	Leftover_ScbfJmS_2154	1942	0.000297885	0.0183088	5.78442
1649	Leftover_ScbfJmS_2154	2338	0.00241949	0.0907449	5.41084
1650	Leftover_ScbfJmS_2159	7096	0.00268205	0.0973053	11.7241
1651	Leftover_ScbfJmS_2162	14890	0.000215799	0.0141793	2.91866
1652	Leftover_ScbfJmS_2162	15037	0.000780086	0.0399031	3.28878
1653	Leftover_ScbfJmS_2168	25415	4.9315e-05	0.00398388	-5.22647
1654	Leftover_ScbfJmS_2168	27430	0.00272565	0.0985156	13.6894
1655	Leftover_ScbfJmS_2168	27434	1.20101e-09	2.44726e-07	20.0215
1656	Leftover_ScbfJmS_2175	2901	0.000387893	0.0226818	-5.65529
1657	Leftover_ScbfJmS_2175	5768	0.000804557	0.0408173	-5.89579
1658	Leftover_ScbfJmS_2175	8244	8.91477e-05	0.00673082	-4.86454
1659	Leftover_ScbfJmS_2175	14813	0.00115183	0.0529452	16.5049
1660	Leftover_ScbfJmS_2182_1813_891_820	16205	0.00227012	0.08672	-9.00402
1661	Leftover_ScbfJmS_2182_1813_891_820	78535	0.00241605	0.0906548	14.2606
1662	Leftover_ScbfJmS_2182_1813_891_820	108247	0.000604158	0.0323365	14.9141
1663	Leftover_ScbfJmS_2182_1813_891_820	137116	5.86028e-07	7.52973e-05	13.5301
1664	Leftover_ScbfJmS_2185	40948	0.00142671	0.0620562	-1.86947
1665	Leftover_ScbfJmS_2185	41038	0.00219922	0.0849481	3.95911
1666	Leftover_ScbfJmS_2204	1474	0.000617965	0.0330537	-24.4696
1667	Leftover_ScbfJmS_2209	674	0.000286068	0.0177081	-17.3915
1668	Leftover_ScbfJmS_2209	14461	9.30905e-05	0.00698587	7.75277
1669	Leftover_ScbfJmS_2234_990	3458	0.000118258	0.00857003	7.31732
1670	Leftover_ScbfJmS_2239	4289	0.000491365	0.0274179	-13.5519
1671	Leftover_ScbfJmS_2239	8735	0.000391914	0.0228707	-12.1164
1672	Leftover_ScbfJmS_2239	11466	0.000342527	0.0205281	-10.5153
1673	Leftover_ScbfJmS_2239	11692	2.67816e-06	0.000296207	-13.472
1674	Leftover_ScbfJmS_2239	17437	0.00228744	0.0872055	-12.2654
1675	Leftover_ScbfJmS_2247_2147_1698	26784	0.00265387	0.0966472	5.33427
1676	Leftover_ScbfJmS_2247_2147_1698	27977	0.00116244	0.0533079	5.59871
1677	Leftover_ScbfJmS_2247_2147_1698	29745	0.00119465	0.0543844	5.11447
1678	Leftover_ScbfJmS_2247_2147_1698	30415	0.00107925	0.0506577	4.95984
1679	Leftover_ScbfJmS_2247_2147_1698	30444	1.0604e-08	1.7866e-06	7.46318
1680	Leftover_ScbfJmS_2247_2147_1698	30482	0.000685899	0.0359778	3.83769
1681	Leftover_ScbfJmS_2247_2147_1698	30840	0.000138118	0.00974465	4.45615
1682	Leftover_ScbfJmS_2247_2147_1698	31471	0.000691337	0.0361099	4.00189
1683	Leftover_ScbfJmS_2247_2147_1698	34150	7.44432e-07	9.37039e-05	3.46802
1684	Leftover_ScbfJmS_2247_2147_1698	36468	4.65608e-05	0.00379322	3.42905
1685	Leftover_ScbfJmS_2247_2147_1698	36608	0.00155656	0.0660679	-7.62571
1686	Leftover_ScbfJmS_2247_2147_1698	37154	0.000919559	0.0448545	2.80365
1687	Leftover_ScbfJmS_2247_2147_1698	39212	3.99031e-06	0.000423485	3.93261
1688	Leftover_ScbfJmS_2247_2147_1698	47433	0.00124905	0.0561331	-3.00014
1689	Leftover_ScbfJmS_225	27106	0.0027474	0.099099	5.57638
1690	Leftover_ScbfJmS_225	27116	0.001523	0.064876	4.7637
1691	Leftover_ScbfJmS_225	27120	0.00120303	0.0546032	3.61758
1692	Leftover_ScbfJmS_225	27122	0.00213266	0.0830441	3.42958
1693	Leftover_ScbfJmS_225	27128	0.000948978	0.045924	4.68363
1694	Leftover_ScbfJmS_225	27135	0.000124137	0.00891404	5.29554
1695	Leftover_ScbfJmS_225	27159	0.000429311	0.024589	3.07167
1696	Leftover_ScbfJmS_225	27213	0.00277794	0.0996685	2.10127
1697	Leftover_ScbfJmS_225	27216	0.00266444	0.0967878	2.93162
1698	Leftover_ScbfJmS_225	27220	4.84846e-05	0.0039304	3.25176
1699	Leftover_ScbfJmS_225	27299	0.00029376	0.0181066	5.52643
1700	Leftover_ScbfJmS_2255	1914	0.000853617	0.042485	-12.0466
1701	Leftover_ScbfJmS_2255	1949	0.000505505	0.0279547	13.3265
1702	Leftover_ScbfJmS_2264	7962	0.000753252	0.0386446	8.56077
1703	Leftover_ScbfJmS_2266	16869	1.49831e-05	0.00138184	5.83514
1704	Leftover_ScbfJmS_2266	16871	0.00215505	0.0835402	4.72233
1705	Leftover_ScbfJmS_2266	34980	0.00230747	0.0876441	7.54865
1706	Leftover_ScbfJmS_2266	35797	0.00179588	0.0734994	-9.31135
1707	Leftover_ScbfJmS_2266	39599	7.04976e-05	0.00546077	6.07409
1708	Leftover_ScbfJmS_2278	322	0.00144639	0.0625981	4.46961
1709	Leftover_ScbfJmS_2283	4156	0.000118158	0.00856995	14.8664
1710	Leftover_ScbfJmS_2286	210497	6.3909e-05	0.00500866	-19.4444
1711	Leftover_ScbfJmS_229	4709	0.00100133	0.048042	-6.70882
1712	Leftover_ScbfJmS_229	6398	0.00163739	0.0683371	3.07115
1713	Leftover_ScbfJmS_229	6951	1.76995e-10	4.26961e-08	16.7085
1714	Leftover_ScbfJmS_2299_ScbfJmS_836	49195	7.96478e-05	0.00607179	9.07988
1715	Leftover_ScbfJmS_2299_ScbfJmS_836	51069	0.00104563	0.0494009	-6.33647
1716	Leftover_ScbfJmS_2299_ScbfJmS_836	101554	0.00213484	0.0830917	-5.79594
1717	Leftover_ScbfJmS_2299_ScbfJmS_836	114610	0.00242541	0.090888	11.0134
1718	Leftover_ScbfJmS_2301	6748	0.00147181	0.0634442	-9.67877
1719	Leftover_ScbfJmS_2317	9340	0.0010859	0.0508323	6.21118
1720	Leftover_ScbfJmS_2322	1894	0.000627573	0.0333911	2.66587
1721	Leftover_ScbfJmS_2322	3900	0.000381298	0.0223718	-7.53421
1722	Leftover_ScbfJmS_2322	4092	7.33179e-14	3.05259e-11	-21.6257
1723	Leftover_ScbfJmS_2322	4112	6.3669e-06	0.00064868	12.0379
1724	Leftover_ScbfJmS_2332	2856	0.00109734	0.0511193	-3.25606
1725	Leftover_ScbfJmS_2332	3794	3.42098e-09	6.33033e-07	-4.85884
1726	Leftover_ScbfJmS_2337	7525	0.00271899	0.098357	6.64093
1727	Leftover_ScbfJmS_2341	790	0.000208938	0.0137808	4.49561
1728	Leftover_ScbfJmS_2341	49424	0.00191344	0.0770919	-7.40741
1729	Leftover_ScbfJmS_2341	61438	0.000309587	0.0188939	-13.18
1730	Leftover_ScbfJmS_2341	81331	0.000129783	0.00925808	-3.29919
1731	Leftover_ScbfJmS_2341	81360	0.00236891	0.0893897	-2.72596
1732	Leftover_ScbfJmS_2341	87153	0.000520692	0.0285575	-4.36681
1733	Leftover_ScbfJmS_2345	4812	0.000477316	0.0268067	5.99605
1734	Leftover_ScbfJmS_2345	4984	4.92823e-05	0.00398388	-4.17062
1735	Leftover_ScbfJmS_2345	25616	0.00213754	0.0831091	-10.1734
1736	Leftover_ScbfJmS_2345	32502	0.00157411	0.0666272	10.6118
1737	Leftover_ScbfJmS_2345	34976	0.00239242	0.0900022	-11.6608
1738	Leftover_ScbfJmS_2345	37270	0.000485562	0.0271816	-7.87687
1739	Leftover_ScbfJmS_2345	37732	0.00123092	0.0555133	-2.7865
1740	Leftover_ScbfJmS_2345	45669	2.95256e-06	0.000324484	-26.2246
1741	Leftover_ScbfJmS_2347	31934	0.0008369	0.0418695	13.7222
1742	Leftover_ScbfJmS_235	20160	0.000483188	0.0270663	5.51768
1743	Leftover_ScbfJmS_2355	1596	0.00213955	0.0831255	6.59613
1744	Leftover_ScbfJmS_2364	29362	0.000284825	0.0176438	-16.7594
1745	Leftover_ScbfJmS_2377	20310	0.00151028	0.0645883	3.1789
1746	Leftover_ScbfJmS_2396	23866	0.000695097	0.0361972	-7.72978
1747	Leftover_ScbfJmS_2396	25723	0.00206862	0.0812613	-5.64457
1748	Leftover_ScbfJmS_2396	31489	0.00243117	0.0910643	-9.03534
1749	Leftover_ScbfJmS_2396	34426	0.0018828	0.0762515	-8.9324
1750	Leftover_ScbfJmS_2411	16089	0.00232295	0.0881162	-10.2284
1751	Leftover_ScbfJmS_2431	7268	0.00236412	0.0892869	-9.66874
1752	Leftover_ScbfJmS_2439	45145	0.000903481	0.0443298	-7.53274
1753	Leftover_ScbfJmS_2439	54495	0.000704826	0.0366597	17.4981
1754	Leftover_ScbfJmS_2441	4239	2.63761e-10	6.17348e-08	-19.0515
1755	Leftover_ScbfJmS_2441	17252	0.000377804	0.0222723	-3.47201
1756	Leftover_ScbfJmS_2441	17343	0.00143679	0.0623695	-2.11621
1757	Leftover_ScbfJmS_2441	17615	2.50189e-05	0.00219297	-3.14622
1758	Leftover_ScbfJmS_2442	9649	5.26528e-05	0.00420643	10.8357
1759	Leftover_ScbfJmS_2460	26722	0.00253104	0.0932891	-10.4171
1760	Leftover_ScbfJmS_2466	2772	7.40753e-05	0.0057022	-3.17281
1761	Leftover_ScbfJmS_2470	45447	0.002143	0.0831849	20.8553
1762	Leftover_ScbfJmS_2470	45727	1.57068e-07	2.19037e-05	-21.2659
1763	Leftover_ScbfJmS_2470	45777	0.00278724	0.099825	14.9288
1764	Leftover_ScbfJmS_2470	46379	1.34145e-07	1.90444e-05	-20.9973
1765	Leftover_ScbfJmS_2474	5144	9.49781e-05	0.00710291	2.45482
1766	Leftover_ScbfJmS_2474	5644	0.00100765	0.0482652	3.81499
1767	Leftover_ScbfJmS_2474	5790	0.000100744	0.00742507	6.29318
1768	Leftover_ScbfJmS_2474	42468	1.99334e-09	3.88794e-07	2.1767
1769	Leftover_ScbfJmS_249	10872	0.00246919	0.0918924	-9.97538
1770	Leftover_ScbfJmS_249	22757	0.0013657	0.0600736	-5.59338
1771	Leftover_ScbfJmS_249	23258	0.000421319	0.0242275	-5.37912
1772	Leftover_ScbfJmS_278	4563	0.000268288	0.0167512	3.53269
1773	Leftover_ScbfJmS_278	4720	0.00227899	0.0869819	-3.57281
1774	Leftover_ScbfJmS_279	8300	1.72062e-06	0.000197621	-4.73357
1775	Leftover_ScbfJmS_285	14369	1.30681e-05	0.00123146	6.22272
1776	Leftover_ScbfJmS_285	14469	0.0015582	0.0660679	4.14145
1777	Leftover_ScbfJmS_285	14500	2.01822e-07	2.75678e-05	7.10205
1778	Leftover_ScbfJmS_285	14513	3.65889e-05	0.00308532	5.35302
1779	Leftover_ScbfJmS_300	33903	0.000694301	0.0361972	-10.1893
1780	Leftover_ScbfJmS_300	35225	0.00153132	0.0651983	-17.3351
1781	Leftover_ScbfJmS_300	39105	8.46829e-09	1.46088e-06	-9.27846
1782	Leftover_ScbfJmS_300	60618	0.000911126	0.0445534	5.55211
1783	Leftover_ScbfJmS_300	61005	0.000729514	0.0376498	10.5524
1784	Leftover_ScbfJmS_306	19406	0.000151059	0.0105413	-6.92982
1785	Leftover_ScbfJmS_309	25997	0.00119637	0.0543844	-4.44716
1786	Leftover_ScbfJmS_312	19755	0.000365486	0.0217684	6.5017
1787	Leftover_ScbfJmS_315_1043	60570	2.01713e-05	0.00180273	-17.6534
1788	Leftover_ScbfJmS_315_1043	89978	0.00246774	0.091878	-6.87653
1789	Leftover_ScbfJmS_315_1043	92182	0.000210221	0.0138444	9.48483
1790	Leftover_ScbfJmS_32	8183	3.5778e-06	0.000385411	-4.9931
1791	Leftover_ScbfJmS_32	8831	7.89036e-05	0.00603631	-3.05861
1792	Leftover_ScbfJmS_320	24209	0.00267761	0.0971847	-11.9581
1793	Leftover_ScbfJmS_324_987_2391	4159	0.00163019	0.0681519	-2.22588
1794	Leftover_ScbfJmS_324_987_2391	13853	0.00165492	0.0688873	-4.8125
1795	Leftover_ScbfJmS_324_987_2391	14223	0.000948695	0.045924	3.16548
1796	Leftover_ScbfJmS_324_987_2391	23202	0.0001868	0.0125793	-5.37022
1797	Leftover_ScbfJmS_324_987_2391	38917	0.00108841	0.0508847	-3.58165
1798	Leftover_ScbfJmS_324_987_2391	41526	0.000118466	0.00857793	4.10841
1799	Leftover_ScbfJmS_324_987_2391	41560	4.63596e-05	0.00378395	3.54184
1800	Leftover_ScbfJmS_324_987_2391	41577	2.41885e-05	0.0021288	4.14228
1801	Leftover_ScbfJmS_324_987_2391	41605	7.76235e-07	9.71423e-05	3.82897
1802	Leftover_ScbfJmS_324_987_2391	41615	0.000169618	0.0116765	3.24363
1803	Leftover_ScbfJmS_324_987_2391	41618	0.00215975	0.0836477	2.07872
1804	Leftover_ScbfJmS_324_987_2391	41620	0.00010555	0.00773327	2.34193
1805	Leftover_ScbfJmS_324_987_2391	41634	0.00183633	0.0749421	1.50684
1806	Leftover_ScbfJmS_324_987_2391	41659	9.98426e-08	1.45318e-05	3.6659
1807	Leftover_ScbfJmS_324_987_2391	41668	1.12181e-05	0.00107229	2.89643
1808	Leftover_ScbfJmS_324_987_2391	41678	2.51109e-06	0.000279874	3.16451
1809	Leftover_ScbfJmS_324_987_2391	41683	7.14052e-07	9.01262e-05	3.53984
1810	Leftover_ScbfJmS_324_987_2391	41686	1.95566e-05	0.00175686	3.43135
1811	Leftover_ScbfJmS_324_987_2391	41704	0.000594749	0.0319316	2.85295
1812	Leftover_ScbfJmS_324_987_2391	41866	0.000813168	0.0411337	2.88363
1813	Leftover_ScbfJmS_324_987_2391	41872	0.000805923	0.0408627	3.64583
1814	Leftover_ScbfJmS_324_987_2391	41882	0.000524203	0.0286955	3.78663
1815	Leftover_ScbfJmS_324_987_2391	41888	0.00240718	0.0904004	2.88965
1816	Leftover_ScbfJmS_324_987_2391	73905	0.00140686	0.0614396	-9.09496
1817	Leftover_ScbfJmS_327	10540	0.00163318	0.0681941	11.345
1818	Leftover_ScbfJmS_331	42353	0.00194387	0.0778634	-12.9845
1819	Leftover_ScbfJmS_331	60960	0.00160635	0.0674643	-4.26095
1820	Leftover_ScbfJmS_337	3587	0.00144352	0.0625504	-7.07866
1821	Leftover_ScbfJmS_337	4248	0.00212976	0.0829683	-3.02655
1822	Leftover_ScbfJmS_340	624	0.00150702	0.0645445	-15.7868
1823	Leftover_ScbfJmS_350	172763	0.000885414	0.0436909	-2.46779
1824	Leftover_ScbfJmS_356	3497	0.00233632	0.0885457	7.81147
1825	Leftover_ScbfJmS_356	3511	2.93521e-05	0.00253683	9.74868
1826	Leftover_ScbfJmS_356	5867	0.00037322	0.0221075	-9.53743
1827	Leftover_ScbfJmS_357	338	0.000879871	0.0435414	-11.1379
1828	Leftover_ScbfJmS_357	708	0.000371649	0.0220541	1.12855
1829	Leftover_ScbfJmS_357	1904	0.000489515	0.0273499	-3.05531
1830	Leftover_ScbfJmS_357	1976	6.25893e-05	0.00491858	2.74993
1831	Leftover_ScbfJmS_357	2108	6.43013e-06	0.00065359	2.48423
1832	Leftover_ScbfJmS_357	2282	0.00243709	0.0912466	4.46882
1833	Leftover_ScbfJmS_377	6394	0.00149366	0.0641033	-13.4959
1834	Leftover_ScbfJmS_392	11856	0.000713296	0.036967	-10.8111
1835	Leftover_ScbfJmS_40	159235	0.00225596	0.086293	-3.19954
1836	Leftover_ScbfJmS_40	160859	0.00110262	0.0511713	5.47032
1837	Leftover_ScbfJmS_40	160867	0.00253441	0.0933172	-5.71519
1838	Leftover_ScbfJmS_403	1440	0.00265702	0.0966719	5.90656
1839	Leftover_ScbfJmS_41	10140	0.00127148	0.0569049	8.89206
1840	Leftover_ScbfJmS_417	15682	0.000501171	0.0277582	-2.145
1841	Leftover_ScbfJmS_419	13461	1.48338e-05	0.00136953	16.6302
1842	Leftover_ScbfJmS_420	5458	0.00109593	0.0510811	-6.87231
1843	Leftover_ScbfJmS_421	16037	0.000853076	0.0424824	7.8078
1844	Leftover_ScbfJmS_450	436	0.00175084	0.0721673	14.7164
1845	Leftover_ScbfJmS_450	459	0.000238024	0.0153714	14.9788
1846	Leftover_ScbfJmS_450	13119	0.000219461	0.0143438	6.07848
1847	Leftover_ScbfJmS_453	8302	0.000414748	0.0239667	-3.17777
1848	Leftover_ScbfJmS_453	8304	0.00177684	0.0730654	-4.03222
1849	Leftover_ScbfJmS_453	8716	0.000967291	0.0466155	-4.95672
1850	Leftover_ScbfJmS_453	18051	0.00248004	0.0920395	9.27427
1851	Leftover_ScbfJmS_459	9627	0.00112571	0.0519379	-5.27709
1852	Leftover_ScbfJmS_459	10841	0.00252609	0.0932884	6.39314
1853	Leftover_ScbfJmS_473	26767	0.00160983	0.0675725	10.2061
1854	Leftover_ScbfJmS_473	29744	0.000192409	0.0129068	11.569
1855	Leftover_ScbfJmS_483	2514	0.000822437	0.041337	2.64595
1856	Leftover_ScbfJmS_483	2558	0.000354236	0.0211129	4.08345
1857	Leftover_ScbfJmS_492	1413	3.1639e-05	0.00271552	-14.2476
1858	Leftover_ScbfJmS_492	1501	0.000342252	0.0205258	-10.1481
1859	Leftover_ScbfJmS_492	2958	1.01144e-06	0.000123022	15.0294
1860	Leftover_ScbfJmS_492	5054	0.00259436	0.0948203	7.87402
1861	Leftover_ScbfJmS_497	8537	0.000527744	0.0288529	-5.72187
1862	Leftover_ScbfJmS_5	954	9.66758e-09	1.63839e-06	6.74119
1863	Leftover_ScbfJmS_5	2541	0.000318668	0.0192985	7.83318
1864	Leftover_ScbfJmS_502	5986	0.00253653	0.0933489	-13.2576
1865	Leftover_ScbfJmS_519	10474	0.000707145	0.0367362	3.89738
1866	Leftover_ScbfJmS_52	60375	0.00130969	0.0581342	-18.4441
1867	Leftover_ScbfJmS_527	11080	0.000683899	0.0358946	13.0822
1868	Leftover_ScbfJmS_527	42613	0.00200364	0.0796315	-14.2366
1869	Leftover_ScbfJmS_527	49765	0.00270581	0.097962	8.81923
1870	Leftover_ScbfJmS_527	53978	0.000135034	0.00958525	2.87258
1871	Leftover_ScbfJmS_527	54338	0.000188482	0.0126729	1.68804
1872	Leftover_ScbfJmS_527	57658	0.000268265	0.0167512	-19.5471
1873	Leftover_ScbfJmS_527	61107	0.00163232	0.0681911	-13.5052
1874	Leftover_ScbfJmS_527	62537	0.000819098	0.041273	-5.227
1875	Leftover_ScbfJmS_527	62942	0.000544197	0.0296775	2.51786
1876	Leftover_ScbfJmS_527	62971	0.00200193	0.0796	2.39623
1877	Leftover_ScbfJmS_527	63057	0.00274866	0.099099	-5.16171
1878	Leftover_ScbfJmS_530	504	0.000180087	0.0122319	-3.30915
1879	Leftover_ScbfJmS_530	1460	0.000223856	0.014587	-5.43503
1880	Leftover_ScbfJmS_530	1846	0.00209281	0.0819585	-7.20029
1881	Leftover_ScbfJmS_530	1936	0.0011562	0.0531183	-7.73345
1882	Leftover_ScbfJmS_540	29418	0.00205197	0.0809576	10.3955
1883	Leftover_ScbfJmS_540	30735	0.00125612	0.0563502	-6.74937
1884	Leftover_ScbfJmS_540	30841	0.00239436	0.0900361	12.2174
1885	Leftover_ScbfJmS_549	1357	0.00201968	0.0801216	-11.9059
1886	Leftover_ScbfJmS_550_1916	36417	0.00196411	0.0784562	13.8085
1887	Leftover_ScbfJmS_551	5064	0.000188397	0.0126729	-5.0397
1888	Leftover_ScbfJmS_551	9461	0.00164207	0.0684662	5.4883
1889	Leftover_ScbfJmS_551	10989	0.00224588	0.0860742	10.441
1890	Leftover_ScbfJmS_551	16135	0.000810561	0.0410498	-15.4842
1891	Leftover_ScbfJmS_552	641	0.000600686	0.0321706	-8.64039
1892	Leftover_ScbfJmS_552	1635	0.0007883	0.0401101	4.0301
1893	Leftover_ScbfJmS_552	3104	0.000621602	0.0331268	-10.9695
1894	Leftover_ScbfJmS_555	58797	0.0016037	0.0674175	-8.09112
1895	Leftover_ScbfJmS_563	14449	0.00186247	0.0757609	12.2924
1896	Leftover_ScbfJmS_563	15638	0.00116276	0.0533079	12.2914
1897	Leftover_ScbfJmS_563	23081	0.000618321	0.0330537	11.3149
1898	Leftover_ScbfJmS_567	2083	0.00155176	0.0659067	4.50177
1899	Leftover_ScbfJmS_567	2096	0.000646307	0.0342328	4.02573
1900	Leftover_ScbfJmS_567	2939	0.000893167	0.0439482	15.7934
1901	Leftover_ScbfJmS_589	6298	0.000469526	0.0264722	11.7835
1902	Leftover_ScbfJmS_589	6854	0.0011285	0.0520387	4.01558
1903	Leftover_ScbfJmS_596_672	6409	0.00167348	0.0695269	-11.0922
1904	Leftover_ScbfJmS_596_672	11674	0.000618772	0.0330542	-4.92951
1905	Leftover_ScbfJmS_596_672	25081	3.79706e-19	4.90788e-16	-11.1996
1906	Leftover_ScbfJmS_596_672	29199	0.0023903	0.0900007	-5.41505
1907	Leftover_ScbfJmS_608	3486	0.00252034	0.0931953	-10.2823
1908	Leftover_ScbfJmS_608	10959	0.000909706	0.0445343	-14.6469
1909	Leftover_ScbfJmS_608	11687	0.00276808	0.0994265	-14.2363
1910	Leftover_ScbfJmS_608	15067	0.00103167	0.0489284	-18.0014
1911	Leftover_ScbfJmS_610	2123	0.000852455	0.042476	-16.5466
1912	Leftover_ScbfJmS_613	10083	0.000243046	0.0156142	9.78381
1913	Leftover_ScbfJmS_613	10828	0.000823443	0.0413635	-10.899
1914	Leftover_ScbfJmS_613	11346	0.000381178	0.0223718	-8.33907
1915	Leftover_ScbfJmS_637	4198	0.000328381	0.0198036	-20.0041
1916	Leftover_ScbfJmS_637	12222	0.000240886	0.0154922	5.80604
1917	Leftover_ScbfJmS_637	16708	0.000385225	0.0225563	3.27646
1918	Leftover_ScbfJmS_637	32434	0.00120271	0.0546032	-8.39104
1919	Leftover_ScbfJmS_637	34419	0.0023616	0.0892303	6.20192
1920	Leftover_ScbfJmS_656	4775	0.00258619	0.0946201	8.00679
1921	Leftover_ScbfJmS_658	7828	0.000268918	0.0167664	-5.43428
1922	Leftover_ScbfJmS_663	7110	1.54248e-06	0.00018027	7.12759
1923	Leftover_ScbfJmS_666	24919	0.000954869	0.0461453	-7.98956
1924	Leftover_ScbfJmS_668_1988	120337	0.00265095	0.0965813	-9.10169
1925	Leftover_ScbfJmS_673	1422	8.36418e-06	0.000832579	17.5
1926	Leftover_ScbfJmS_677	2823	0.00246383	0.0918508	-2.38433
1927	Leftover_ScbfJmS_677	2859	0.000255401	0.0162273	-2.86106
1928	Leftover_ScbfJmS_677	3225	0.00113213	0.0521505	-5.51155
1929	Leftover_ScbfJmS_679	545	8.7292e-05	0.00661378	-8.71715
1930	Leftover_ScbfJmS_679	579	0.000162956	0.0112717	-6.09844
1931	Leftover_ScbfJmS_679	970	0.000114482	0.00832429	-10.2887
1932	Leftover_ScbfJmS_679	1136	7.79326e-06	0.000781136	9.60161
1933	Leftover_ScbfJmS_679	1236	0.0011802	0.0538493	-6.79517
1934	Leftover_ScbfJmS_679	2565	0.00125216	0.0562439	6.26693
1935	Leftover_ScbfJmS_679	3249	0.00082495	0.0414133	8.27957
1936	Leftover_ScbfJmS_699	18150	0.000100407	0.00741287	-15.144
1937	Leftover_ScbfJmS_700	12230	0.00260033	0.0949368	-14.28
1938	Leftover_ScbfJmS_700	12268	0.0024513	0.0915585	8.61586
1939	Leftover_ScbfJmS_700	14685	0.00180738	0.0739	-14.4078
1940	Leftover_ScbfJmS_700	34180	0.00159678	0.0672252	-13.8036
1941	Leftover_ScbfJmS_700	55877	8.51616e-05	0.00645801	-14.4785
1942	Leftover_ScbfJmS_712	18777	0.000171425	0.0117728	-11.7257
1943	Leftover_ScbfJmS_712	20888	0.000529589	0.0289355	8.88261
1944	Leftover_ScbfJmS_712	25445	0.000483137	0.0270663	4.87765
1945	Leftover_ScbfJmS_719	19411	0.00220463	0.0850813	5.5784
1946	Leftover_ScbfJmS_719	21669	0.0010626	0.0500389	-9.91379
1947	Leftover_ScbfJmS_734	35793	0.000375334	0.0221871	-7.00123
1948	Leftover_ScbfJmS_734	35891	0.000878345	0.0434907	-7.39932
1949	Leftover_ScbfJmS_734	36194	7.80364e-05	0.00597525	16.3338
1950	Leftover_ScbfJmS_744	5605	0.0016294	0.0681519	3.43855
1951	Leftover_ScbfJmS_751_609	13620	0.00016721	0.0115284	-14.1506
1952	Leftover_ScbfJmS_758	18712	0.000240967	0.0154922	-9.86858
1953	Leftover_ScbfJmS_790	30773	0.000301283	0.0184652	6.45071
1954	Leftover_ScbfJmS_792	55352	0.00196513	0.0784608	2.03529
1955	Leftover_ScbfJmS_792	60584	0.00109178	0.0509625	-6.17934
1956	Leftover_ScbfJmS_792	67558	0.000395481	0.0230386	14.7009
1957	Leftover_ScbfJmS_792	67698	4.24526e-05	0.00350469	13.769
1958	Leftover_ScbfJmS_792	67790	0.000689852	0.0360809	6.18531
1959	Leftover_ScbfJmS_792	67799	3.28933e-06	0.000357413	9.1216
1960	Leftover_ScbfJmS_792	67839	0.000378286	0.0222725	6.13873
1961	Leftover_ScbfJmS_792	67852	7.93319e-05	0.00605838	6.66299
1962	Leftover_ScbfJmS_792	67867	1.5516e-05	0.00142946	5.82161
1963	Leftover_ScbfJmS_792	67872	2.21429e-09	4.24246e-07	7.77115
1964	Leftover_ScbfJmS_792	67885	9.03956e-17	6.86694e-14	10.5212
1965	Leftover_ScbfJmS_792	67891	6.71627e-08	1.01154e-05	7.38993
1966	Leftover_ScbfJmS_792	67901	2.07551e-05	0.00184539	5.10144
1967	Leftover_ScbfJmS_792	67906	7.49038e-06	0.00075427	5.44312
1968	Leftover_ScbfJmS_792	67909	1.71741e-09	3.3802e-07	6.61769
1969	Leftover_ScbfJmS_792	67951	5.78497e-05	0.00458355	4.51438
1970	Leftover_ScbfJmS_792	67971	9.99548e-06	0.000965012	5.27283
1971	Leftover_ScbfJmS_792	67974	5.50849e-06	0.000569259	5.36809
1972	Leftover_ScbfJmS_792	68001	1.98353e-10	4.7321e-08	7.38505
1973	Leftover_ScbfJmS_792	68003	1.698e-10	4.11899e-08	6.99359
1974	Leftover_ScbfJmS_792	68019	9.13264e-08	1.33823e-05	6.13209
1975	Leftover_ScbfJmS_792	68024	1.75363e-16	1.2448e-13	8.4784
1976	Leftover_ScbfJmS_792	68037	1.20255e-10	2.99258e-08	5.61677
1977	Leftover_ScbfJmS_792	68040	4.03527e-10	9.1242e-08	6.53097
1978	Leftover_ScbfJmS_792	68045	9.1413e-09	1.56451e-06	6.41034
1979	Leftover_ScbfJmS_792	68055	4.42782e-07	5.77489e-05	5.4119
1980	Leftover_ScbfJmS_792	68064	2.82391e-11	7.86341e-09	6.51613
1981	Leftover_ScbfJmS_792	68068	4.4116e-15	2.34385e-12	7.24164
1982	Leftover_ScbfJmS_792	68082	3.44399e-10	7.86945e-08	5.97629
1983	Leftover_ScbfJmS_792	68085	7.60865e-08	1.13021e-05	5.40029
1984	Leftover_ScbfJmS_792	68099	3.01276e-06	0.000329917	5.20964
1985	Leftover_ScbfJmS_792	68115	8.4242e-09	1.45617e-06	5.99431
1986	Leftover_ScbfJmS_792	68120	1.05972e-07	1.52954e-05	5.36411
1987	Leftover_ScbfJmS_792	68134	0.00216387	0.0837323	3.90658
1988	Leftover_ScbfJmS_792	68145	4.85169e-05	0.0039304	3.7512
1989	Leftover_ScbfJmS_792	68156	9.39762e-05	0.00704014	4.89817
1990	Leftover_ScbfJmS_792	68159	1.34761e-06	0.000160087	5.84894
1991	Leftover_ScbfJmS_792	68164	0.000785549	0.0400406	3.79494
1992	Leftover_ScbfJmS_792	68192	3.69331e-05	0.00311132	5.31781
1993	Leftover_ScbfJmS_792	68199	8.40177e-08	1.23952e-05	6.93966
1994	Leftover_ScbfJmS_792	68204	0.000106919	0.00782696	5.92764
1995	Leftover_ScbfJmS_792	68236	0.000429959	0.0246099	3.63341
1996	Leftover_ScbfJmS_792	68250	0.000330295	0.0199052	5.0309
1997	Leftover_ScbfJmS_792	68266	0.000414848	0.0239667	5.09131
1998	Leftover_ScbfJmS_792	68287	0.000231435	0.0150018	4.62519
[truncated: 423 more rows]

## Sheet: TableS3c HMFP vs LMFP
Table S3-c Differentially methylated CpG sites identidied from high milk fat and protein group vs. low milk fat and protein group (HMFP vs LMFP)
site.id	chr	position	pvalue	qvalue	meth.diff
1	chrM	4379	0.000370353	0.0387203	-1.14715
2	chrM	5545	0.000195299	0.0245969	1.30033
3	chrM	5830	0.000562346	0.0498372	1.15162
4	chrM	13104	0.000179425	0.023258	-1.22338
5	chrM	16333	0.000381287	0.0393642	-10.4117
6	chr1	222186	0.000521214	0.0475251	-27.3935
7	chr1	222201	2.45247e-06	0.000819457	-42.1024
8	chr1	229094	0.000908309	0.0680571	-23.0449
9	chr1	270142	6.33429e-05	0.0109144	-18.8406
10	chr1	369459	3.13307e-06	0.000983724	38.1081
11	chr1	6043009	4.08145e-05	0.00768899	5.82147
12	chr1	6043110	0.000288892	0.0325057	8.35088
13	chr1	6043114	0.000334414	0.0360781	7.75255
14	chr1	46389283	0.00135202	0.0881476	-3.94516
15	chr1	46389418	2.20882e-05	0.0047699	12.179
16	chr1	104969453	2.93097e-05	0.00595246	34.9744
17	chr2	6506291	0.00067701	0.056381	20.2262
18	chr2	92631985	7.47412e-05	0.0122409	-26.9741
19	chr2	121566588	3.42492e-09	3.2571e-06	11.7535
20	chr2	121566648	0.00141969	0.0905892	-4.89645
21	chr2	121567031	3.02028e-08	2.08894e-05	7.9942
22	chr2	121567239	4.44184e-16	4.39316e-12	8.01821
23	chr2	121568213	9.34592e-06	0.00237013	4.55339
24	chr2	121568267	0.00011114	0.0163342	5.19611
25	chr2	121568301	2.7263e-06	0.000901814	5.22156
26	chr2	121568303	9.71458e-07	0.000384325	5.79069
27	chr2	121568860	0.000267585	0.0306945	-7.29874
28	chr2	121569052	1.84656e-05	0.00416019	6.69788
29	chr2	121569427	0.00130138	0.0860371	5.00719
30	chr2	121569938	1.03418e-09	1.2728e-06	13.1981
31	chr2	121570746	0.000107702	0.0160183	21.8474
32	chr2	121570773	6.93497e-05	0.0117047	26.4706
33	chr2	121571024	2.97545e-05	0.00600579	3.51777
34	chr2	121571042	2.38477e-06	0.000799537	5.46432
35	chr2	121571046	0.000304446	0.0338705	3.98126
36	chr2	121571064	2.21183e-06	0.000746617	3.77454
37	chr2	121571092	3.10419e-05	0.00621185	5.00119
38	chr2	121571109	1.97785e-08	1.48195e-05	6.45945
39	chr2	121571111	8.16782e-06	0.00210556	5.16677
40	chr2	121571124	7.79058e-06	0.00202768	5.01574
41	chr2	121571126	0.000453608	0.0442946	4.13799
42	chr2	121571142	1.82238e-07	9.79569e-05	6.04646
43	chr2	121571146	4.68293e-12	1.07712e-08	8.22427
44	chr2	121571221	2.71386e-11	5.47779e-08	7.67123
45	chr2	121571224	2.19847e-07	0.000111506	6.08985
46	chr2	121571231	1.10581e-06	0.000425561	5.20751
47	chr2	121571238	1.75381e-08	1.3343e-05	5.99954
48	chr2	121571240	1.44206e-07	8.12785e-05	5.9536
49	chr2	121571273	1.72266e-05	0.00391756	5.23846
50	chr2	121571275	5.74375e-05	0.0101624	4.68271
51	chr2	121571311	5.97141e-08	3.78587e-05	6.76366
52	chr2	121571313	5.55756e-09	4.90772e-06	6.62452
53	chr2	121571323	1.76662e-07	9.65335e-05	6.19325
54	chr2	121571334	0.00068249	0.0567236	3.81793
55	chr2	121571464	0.000601424	0.0521301	3.56598
56	chr2	121571514	0.000235995	0.0281319	4.94888
57	chr2	121571660	0.000200248	0.0248188	6.2786
58	chr2	121571674	8.19865e-05	0.0130157	5.18338
59	chr2	121571678	0.00110091	0.0779537	4.99848
60	chr2	121571697	0.000349605	0.0371069	5.76178
61	chr2	121571774	0.000599636	0.0521083	4.79869
62	chr2	121571785	0.000712216	0.0583605	5.47625
63	chr2	121571796	7.86129e-05	0.0126837	5.88571
64	chr2	121571799	2.87967e-06	0.000934048	6.6882
65	chr2	121571820	6.03438e-06	0.00165784	6.25459
66	chr2	121571823	7.05162e-06	0.00188496	7.94082
67	chr2	121571833	2.06955e-12	5.38649e-09	12.0908
68	chr2	121571839	3.16983e-07	0.000150725	7.69761
69	chr2	121571849	5.26056e-05	0.00942555	5.77954
70	chr2	121571856	1.4005e-06	0.000516846	8.17399
71	chr2	121571859	8.49007e-09	7.30176e-06	9.56054
72	chr2	121571863	7.32598e-05	0.0122003	6.04335
73	chr2	121571865	3.17807e-06	0.000991559	6.70582
74	chr2	121571872	1.1007e-09	1.30619e-06	8.99338
75	chr2	121571882	6.59406e-05	0.0112639	5.94165
76	chr2	121571928	0.000108603	0.0161089	5.35804
77	chr2	121571965	5.2008e-10	6.95109e-07	8.5157
78	chr2	121571972	1.09088e-07	6.42219e-05	8.07521
79	chr2	121571975	4.90934e-08	3.21559e-05	7.43573
80	chr2	121571977	3.38849e-09	3.25375e-06	7.64651
81	chr2	121571985	4.96403e-11	9.4416e-08	9.78785
82	chr2	121571990	3.55327e-05	0.00691797	7.31854
83	chr2	121572002	1.48719e-06	0.00054077	6.9921
84	chr2	121572014	2.89269e-09	2.83266e-06	10.7666
85	chr2	121572066	0.000173449	0.0226616	7.98643
86	chr2	121572072	4.45779e-09	4.00813e-06	12.9512
87	chr2	121572078	2.79617e-05	0.00573761	8.82924
88	chr2	121572134	1.47904e-06	0.000539789	5.42102
89	chr2	121572145	1.25627e-14	6.90281e-11	10.9754
90	chr2	121572151	7.18502e-10	9.11061e-07	8.4267
91	chr2	121572161	4.04198e-17	4.44186e-13	10.6103
92	chr2	121572220	8.02237e-07	0.000331985	5.44332
93	chr2	121572246	1.14281e-14	6.64873e-11	5.9314
94	chr2	121572256	5.06286e-10	6.85942e-07	6.16747
95	chr2	121572269	2.37828e-09	2.37598e-06	5.19375
96	chr2	121572279	6.96512e-12	1.56563e-08	6.58234
97	chr2	121572282	4.32e-12	1.0173e-08	7.49369
98	chr2	121572293	3.04357e-13	1.11489e-09	7.37635
99	chr2	121572299	4.494e-08	2.98305e-05	7.2359
100	chr2	121572312	1.83202e-09	1.90731e-06	8.17626
101	chr2	121572317	9.10021e-16	8.18225e-12	10.268
102	chr2	121572346	9.71017e-15	6.00234e-11	11.1506
103	chr2	121572349	5.01089e-13	1.69884e-09	8.36243
104	chr2	121572354	3.66748e-15	2.59092e-11	9.90307
105	chr2	121572362	6.1314e-13	1.95619e-09	9.44535
106	chr2	121572366	2.65301e-13	1.04957e-09	12.0841
107	chr2	121572372	1.6229e-13	7.25719e-10	12.0216
108	chr2	121572376	3.88646e-12	9.37529e-09	10.3962
109	chr2	121572383	1.18369e-08	9.51302e-06	12.9695
110	chr2	121572397	6.39657e-14	3.0126e-10	14.4998
111	chr2	121572400	3.56826e-11	6.9199e-08	10.324
112	chr2	121572405	1.27836e-07	7.39383e-05	9.73845
113	chr2	121572413	4.30139e-09	3.90298e-06	9.33704
114	chr2	121572417	4.20375e-09	3.8497e-06	12.7473
115	chr2	121572423	1.23207e-06	0.00046779	10.055
116	chr2	121572427	1.0267e-05	0.00256427	8.08711
117	chr2	121572435	1.49864e-08	1.1671e-05	11.5746
118	chr2	121572448	6.91477e-10	8.99866e-07	12.8441
119	chr2	121572451	0.000415055	0.0417215	5.92003
120	chr2	121572456	5.88422e-08	3.75467e-05	9.86102
121	chr2	121572464	1.29401e-08	1.02386e-05	7.7336
122	chr2	121572468	1.61935e-09	1.72216e-06	10.5201
123	chr2	121572473	0.00138176	0.0893796	4.50897
124	chr2	121572478	1.08088e-06	0.00041759	6.95092
125	chr2	121572485	2.74749e-07	0.000134524	9.30178
126	chr2	121572499	3.9998e-09	3.73204e-06	9.77289
127	chr2	121572502	0.000423972	0.0423544	4.42783
128	chr2	121572507	0.000166536	0.0220335	5.34174
129	chr2	121572515	0.00016187	0.0215763	3.81646
130	chr2	121572519	7.83323e-07	0.000328279	7.09808
131	chr2	121572524	0.00151733	0.0948607	3.70543
132	chr2	121572529	2.00295e-05	0.00442186	5.05329
133	chr2	121572536	1.19359e-06	0.000455794	7.27058
134	chr2	121572550	8.71841e-05	0.0136007	5.75026
135	chr2	121572553	3.1119e-06	0.000980191	4.92391
136	chr2	121572558	0.000664303	0.0558321	4.1191
137	chr2	121572566	6.89714e-07	0.000292771	4.55108
138	chr2	121572570	8.09114e-09	7.08183e-06	8.31919
139	chr2	121572580	1.20299e-09	1.39977e-06	6.35493
140	chr2	121572587	5.90869e-05	0.01038	5.83135
141	chr2	121572601	0.00141477	0.0905892	4.37671
142	chr2	121572626	1.00343e-05	0.00251887	4.9187
143	chr2	121572678	0.00070215	0.0577749	6.15172
144	chr2	121572682	0.000356552	0.0375954	5.68649
145	chr2	121572723	9.39819e-05	0.0143666	7.10906
146	chr2	121572728	6.03943e-05	0.0105534	6.02496
147	chr2	121572774	6.45549e-05	0.0111039	8.27162
148	chr2	121572780	0.000484392	0.0458015	6.11006
149	chr2	121572791	0.000547228	0.0491185	7.08776
150	chr2	121572805	0.00100512	0.0733069	6.29048
151	chr2	121573435	0.000422322	0.0422339	-18.669
152	chr2	121573452	0.000620486	0.0532938	-15.4545
153	chr2	121573492	0.00022902	0.0274784	-9.58037
154	chr2	121573741	0.00132132	0.086833	10.4112
155	chr2	121573984	0.000542075	0.0487838	-9.28271
156	chr2	121574098	0.000100332	0.0151269	-7.77803
157	chr2	121574155	2.27326e-05	0.0048771	-9.58824
158	chr2	121574346	0.000835323	0.0647049	7.79161
159	chr2	121574366	6.15395e-05	0.0106781	11.5043
160	chr2	121574380	0.000932556	0.0695577	8.43634
161	chr2	121574441	0.00144046	0.0915013	6.61413
162	chr2	121574444	1.6475e-05	0.00378061	6.76255
163	chr2	121574450	0.000193858	0.0245519	5.31625
164	chr2	121574498	0.00150433	0.0943054	5.9812
165	chr2	121574514	0.000236525	0.0281508	7.57466
166	chr2	121574523	1.94103e-05	0.00433043	8.45052
167	chr2	121574530	1.72302e-05	0.00391756	7.08834
168	chr2	121574534	0.000495006	0.0462391	5.49591
169	chr2	121574554	0.000517418	0.047384	6.84603
170	chr2	121574556	0.000697283	0.0575955	5.76941
171	chr2	121574599	0.000145894	0.0199302	6.75109
172	chr2	121574666	0.00115869	0.0804847	13.3333
173	chr2	121574668	0.00141824	0.0905892	14.8158
174	chr2	121575158	0.000351949	0.037286	4.919
175	chr2	121575161	0.000740626	0.059602	3.70184
176	chr2	121575165	0.00141213	0.0905892	4.11064
177	chr2	121575181	4.05189e-06	0.00117844	4.57486
178	chr2	121575186	0.000160024	0.0215041	3.87039
179	chr2	121575200	0.000113764	0.0166199	4.10524
180	chr2	121575204	0.00135913	0.0884948	3.47548
181	chr2	121575207	1.66456e-07	9.19728e-05	5.89932
182	chr2	121575212	1.14736e-05	0.00281584	4.03804
183	chr2	121575215	1.41422e-09	1.57897e-06	6.976
184	chr2	121575224	3.09812e-06	0.000979685	4.54908
185	chr2	121575227	1.97886e-05	0.00439815	3.80989
186	chr2	121575235	2.16446e-09	2.2282e-06	4.85614
187	chr2	121575463	8.27534e-07	0.000339612	3.6939
188	chr2	121575466	3.02068e-10	4.52662e-07	5.50346
189	chr2	121575484	5.81393e-05	0.0102499	3.21924
190	chr2	121575848	3.539e-05	0.00690377	4.39925
191	chr2	121575850	0.000331389	0.0359109	3.78229
192	chr2	121575861	8.17493e-06	0.00210556	4.35233
193	chr2	121575863	4.53759e-05	0.00842	4.13417
194	chr2	121575869	0.000330867	0.0359109	4.49527
195	chr2	121575873	0.00134447	0.087887	3.83158
196	chr2	121575880	0.00104353	0.0752255	3.07073
197	chr2	121575889	0.000940665	0.0701097	3.09465
198	chr2	121575900	1.25483e-05	0.00301231	4.49452
199	chr2	121575907	1.02534e-05	0.00256427	4.13191
200	chr2	121575915	6.28079e-05	0.0108601	3.56073
201	chr2	121575923	0.000504644	0.0467335	4.20264
202	chr2	121575965	0.000305431	0.0339039	5.22916
203	chr2	121575981	0.000340621	0.0364993	5.86458
204	chr2	127398600	0.00162189	0.0987146	-22.8947
205	chr3	21072950	0.00115468	0.080368	-25.1451
206	chr3	21308256	2.81903e-06	0.000926291	-27.0306
207	chr3	31997199	0.00159448	0.0975867	-14.5104
208	chr3	31997640	0.000267829	0.0306945	-13.267
209	chr3	106957101	0.000245826	0.0289249	-20.9471
210	chr4	82777492	0.000668926	0.0560199	-26.1324
211	chr4	98773108	0.000198074	0.0247037	-25
212	chr4	111096298	0.000833992	0.0646943	-25
213	chr4	119844501	1.85878e-12	4.96866e-09	13.0925
214	chr5	72971384	0.000909078	0.0680632	-17.8571
215	chr5	92074915	3.8452e-05	0.00734227	19.0476
216	chr5	102701563	0.000364039	0.0381813	30.0794
217	chr5	120080400	0.000486462	0.0458656	-13.0929
218	chr5	120081078	0.00049794	0.0463295	-6.46898
219	chr6	5439496	1.42652e-05	0.00335608	-11.024
220	chr6	5439968	0.000468541	0.0448602	-6.52728
221	chr6	5440172	0.000903658	0.0678114	8.8612
222	chr6	5441140	0.000382334	0.0394311	8.63068
223	chr6	5459261	0.000363225	0.0381404	-9.68058
224	chr6	5787736	0.000457269	0.0443825	-7.96042
225	chr6	5788385	0.000836869	0.0647651	9.7009
226	chr6	5790277	0.00154563	0.0955723	6.84574
227	chr6	5797394	0.000440405	0.0434276	-8.24006
228	chr6	5799205	3.42816e-11	6.78118e-08	-16.5213
229	chr6	70105504	0.00056135	0.0497935	20.6486
230	chr7	32915984	0.000685151	0.0568492	37.2222
231	chr7	60478198	0.00110238	0.0779537	-22.1849
232	chr7	106990935	0.000497371	0.0463201	22.8571
233	chr8	10210051	0.000151347	0.0205053	-14.9922
234	chr8	10295349	0.000106163	0.015837	-12.8894
235	chr8	10295525	7.9779e-07	0.000331532	30.0531
236	chr8	10296197	0.000585671	0.0512613	-6.01883
237	chr8	10296847	0.0015284	0.0953123	-12.0392
238	chr8	25563736	0.0010362	0.0749152	-23.8221
239	chr8	34788984	0.0007298	0.0590673	-5.15787
240	chr8	60061394	0.000849606	0.0651897	31.1538
241	chr8	103555425	0.00144513	0.0916047	-31.3517
242	chr9	42032	3.25123e-05	0.00642418	-8.1517
243	chr9	19456834	0.000424383	0.0423544	-10.1725
244	chr9	43322656	0.000122617	0.0174493	-26.1579
245	chr9	54607705	0.00107384	0.0767949	33.2692
246	chr9	59089365	8.48809e-05	0.0133044	-28.9447
247	chr9	90735482	0.000737867	0.0594768	26.3791
248	chr10	12096632	0.00154689	0.0955723	28.7076
249	chr10	43416896	0.00138493	0.0894679	29.4444
250	chr11	5455577	0.000435089	0.0430815	20.1463
251	chr11	5457330	0.000523256	0.0476539	-9.33836
252	chr11	43478632	8.09099e-08	5.00145e-05	-7.72222
253	chr13	100155	5.00161e-05	0.00906005	-11.8958
254	chr13	100765	5.11192e-06	0.00144454	-17
255	chr13	325202	0.00120193	0.0821532	-8.40858
256	chr13	338477	0.000356063	0.0375839	-15.7466
257	chr13	343757	0.000520016	0.04749	10.7703
258	chr13	362738	0.000115569	0.016833	8.5433
259	chr13	364080	2.18531e-09	2.2282e-06	-15.6778
260	chr13	365141	0.000333698	0.0360781	-10.6912
261	chr13	366017	1.86465e-07	9.9291e-05	-9.90783
262	chr13	43377588	0.000848054	0.0651211	28.3238
263	chr13	45880049	0.000681104	0.056656	23.3512
264	chr13	73476286	0.00129829	0.0859476	-7.25595
265	chr13	73495820	0.000169142	0.0223051	43.4632
266	chr14	13567355	0.0016438	0.0991995	19.6555
267	chr14	13602993	4.51253e-05	0.00840503	-25.4274
268	chr14	13603001	0.000186106	0.0238738	-24.1795
269	chr14	13605237	6.0527e-05	0.010558	-29.4833
270	chr14	13606699	0.000188324	0.0240624	-25.2465
271	chr14	13761247	0.000454917	0.0442967	-20.2529
272	chr14	13762526	0.000109305	0.0161836	-16.8718
273	chr14	13762579	9.68903e-05	0.0146976	-8.24742
274	chr14	13768417	2.18075e-05	0.00471959	14.4189
275	chr14	13770387	0.00137394	0.0891151	-15.5009
276	chr14	13773411	6.98506e-05	0.0117692	-32
277	chr14	13775794	0.000569202	0.0503095	-20.7407
278	chr14	13779006	0.000538947	0.048724	-18.4615
279	chr14	13784168	0.000838597	0.0647974	-22.7936
280	chr14	13792445	8.09609e-05	0.012999	-20.1948
281	chr14	13816815	0.00141787	0.0905892	-23.9858
282	chr14	73283828	0.00125064	0.0844325	18.0556
283	chr15	1905759	0.000843538	0.0649256	-29.4799
284	chr15	18740769	0.000853757	0.065356	-21.0332
285	chr15	24996038	9.38612e-05	0.0143666	5.6827
286	chr15	24996046	6.02051e-05	0.010539	6.31071
287	chr15	72687651	0.00077633	0.0615735	20.5072
288	chr15	84897820	0.000696885	0.0575955	4.02847
289	chr16	81237	0.000371763	0.0387857	-21.5142
290	chr16	7180691	0.000418788	0.042008	25.9921
291	chr16	53588851	0.00137478	0.0891151	27.2486
292	chr16	81000947	7.45464e-05	0.0122409	27.2897
293	chr16	81002332	0.000454637	0.0442967	-3.00895
294	chr16	81002396	7.73509e-05	0.0125771	-4.07988
295	chr16	81002778	4.24921e-05	0.00795955	-3.91171
296	chr16	81003100	0.000199275	0.0247602	-3.28729
297	chr17	47284679	0.00118302	0.0812537	34.6429
298	chr17	65096552	0.000985509	0.0724152	28.4483
299	chr18	50661610	0.0010134	0.0737522	-18.5185
300	chr18	50751685	0.000832141	0.064652	12.0983
301	chr18	50770569	0.000246041	0.0289249	-33.1662
302	chr18	57217960	4.49574e-05	0.00838957	28.0391
303	chr18	57265980	3.3929e-05	0.00667811	-34.5093
304	chr18	59225268	0.000110417	0.0162753	3.68254
305	chr18	59225270	3.81101e-06	0.0011319	3.60847
306	chr18	59225278	0.000711477	0.0583493	4.22023
307	chr18	59225290	5.72973e-07	0.000247464	4.32279
308	chr18	59225403	8.34381e-05	0.0131827	5.17083
309	chr18	59225407	0.000227936	0.0274255	4.6877
310	chr18	59225417	0.000379156	0.039226	4.03753
311	chr18	59225419	0.000576232	0.0507947	4.65768
312	chr18	59225424	3.27729e-06	0.00101619	5.96886
313	chr18	59225434	2.36735e-05	0.00504856	5.83054
314	chr18	59225436	0.000152527	0.0206369	4.639
315	chr18	59225438	0.00160314	0.0979956	4.24661
316	chr18	59225451	4.76736e-06	0.0013667	6.22295
317	chr18	59225761	8.05372e-05	0.0129731	6.86008
318	chr18	59225789	0.00022874	0.0274784	6.6052
319	chr18	59225797	4.90775e-05	0.00892272	7.84047
320	chr18	59226726	0.000370925	0.0387392	14.8592
321	chr19	54788784	0.000724718	0.0589316	-30.4922
322	chr20	106317	0.00141548	0.0905892	-16.6056
323	chr20	116777	0.000201497	0.02488	-9.93111
324	chr20	117623	0.000728365	0.0589993	7.92922
325	chr20	10920786	7.01523e-06	0.00188031	38.1264
326	chr20	36328788	0.000155622	0.0210269	18.8679
327	chr20	57828378	0.000457261	0.0443825	-35.2914
328	chr21	351768	0.000625943	0.0536467	18.6673
329	chr21	364615	5.97558e-05	0.0104789	-38.3968
330	chr21	673529	0.00012555	0.0177392	10.0048
331	chr21	673724	7.51341e-05	0.0122828	-8.99644
332	chr21	676795	0.000226712	0.0273448	-9.84223
333	chr21	677251	0.00129188	0.0859476	-5.46498
334	chr21	678644	0.000139821	0.0193834	-16.2495
335	chr21	678732	0.000335113	0.0360781	-12.5526
336	chr21	682734	3.23415e-05	0.00641022	-9.62605
337	chr21	684887	0.000182847	0.0236088	9.35405
338	chr21	685486	1.1885e-05	0.00289181	7.56013
339	chr21	32925052	0.000362507	0.0381404	-8.12058
340	chr21	32928490	0.000794705	0.0625792	-9.854
341	chr21	32931038	0.000498729	0.0463384	-15.4989
342	chr21	32933500	3.75007e-05	0.00721589	-9.33205
343	chr21	32947981	0.00140601	0.0903577	-10.1319
344	chr21	32995971	0.000757372	0.0605066	15.5911
345	chr21	33002647	4.46808e-32	1.10478e-27	-14.9773
346	chr21	33017319	0.00116555	0.0806701	25.5147
347	chr21	33020927	8.11478e-05	0.012999	-20.6926
348	chr21	33022352	0.0015705	0.0965978	-8.04876
349	chr21	33026010	6.83712e-117	6.76219e-112	-22.7007
350	chr23	2898	0.000183992	0.0236948	-33.4013
351	chr23	3846	0.000115733	0.016833	-13.2854
352	chr23	7886	0.00136045	0.0885224	-7.9617
353	chr23	11588	0.000286912	0.0323287	6.56094
354	chr23	11635	3.89928e-05	0.00741642	-6.59488
355	chr23	11831	5.62034e-07	0.000243805	-7.7634
356	chr23	14457	0.000198264	0.0247037	4.1136
357	chr23	16506	0.000664386	0.0558321	-6.2135
358	chr23	16858	0.000448166	0.0440173	-6.61477
359	chr23	16973	0.00104272	0.0752222	-8.6994
360	chr23	19853	0.000475492	0.0453939	-6.10622
361	chr23	20236	9.37775e-06	0.00237212	-6.03843
362	chr23	20708	8.38655e-05	0.013204	-7.34042
363	chr23	21297	0.000123357	0.0175295	-4.68581
364	chr23	21424	0.000403337	0.0410803	4.31468
365	chr23	22076	0.000698222	0.0575955	-6.08589
366	chr23	23347	0.000620748	0.0532938	-5.24319
367	chr23	26244	0.000896416	0.0674846	-25.1953
368	chr23	21785640	0.000398952	0.0406783	14.9814
369	chr23	21786521	0.00127856	0.0856682	-17.2012
370	chr23	38632143	4.68354e-05	0.00862608	-31.1791
371	chr24	1240	4.81419e-05	0.00883381	-17.899
372	chr24	2249	0.00155332	0.0958985	-8.10728
373	chr24	61975277	5.04019e-05	0.00911326	-36.3881
374	chr24	62153657	0.00144672	0.0916047	-23.5714
375	chr25	8690	0.000432117	0.0429067	25.7122
376	chr25	12982	0.000512601	0.0471612	25.0532
377	chr25	17259	0.00113195	0.0793071	-33.6459
378	chr25	21714	0.00108108	0.0771454	-21.2238
379	chr25	1565335	2.51755e-07	0.000125124	29.2468
380	chr25	19806243	0.00139722	0.0899432	-33.7461
381	chr26	10835140	0.000840199	0.0648438	-28.5349
382	chr26	33233048	0.000149323	0.0202866	27.9149
383	chr26	40118278	0.000244513	0.0288584	12.987
384	chr27	85986	0.00145654	0.091932	-14.9614
385	chr27	94942	0.00107932	0.077131	-21.8607
386	chr27	95208	0.00101741	0.0739894	-20.5161
387	chr27	6217095	0.00120386	0.0821755	8.36466
388	chr27	6218110	0.000873035	0.0662676	18.0827
389	chr27	6219555	0.00021832	0.0265018	5.8762
390	chr27	6219579	0.000855772	0.0654596	5.49763
391	chr27	6219597	0.000236876	0.0281586	5.51318
392	chr27	6219604	0.00040633	0.0411694	5.01178
393	chr27	6219627	0.000265269	0.0305072	3.62294
394	chr27	6219684	0.000537462	0.0486342	1.96039
395	chr27	6219707	5.77296e-06	0.00159044	3.13524
396	chr27	6220191	0.000101718	0.0152661	2.60808
397	chr27	6220194	7.26248e-05	0.0121333	2.56485
398	chr27	6220198	0.00113223	0.0793071	1.83265
399	chr27	6220203	8.16843e-05	0.0130095	2.50117
400	chr27	6220208	5.28675e-05	0.00945534	2.78365
401	chr27	6220216	1.32266e-06	0.000491791	3.42405
402	chr27	6220222	0.00142245	0.0907066	2.69533
403	chr27	6220225	9.52639e-11	1.74481e-07	5.29186
404	chr27	6220242	0.00150769	0.0943778	2.69825
405	chr27	6220255	3.54373e-06	0.00107303	3.63261
406	chr27	6220259	2.74728e-08	1.94011e-05	4.34565
407	chr27	6220262	3.90932e-05	0.00742126	3.66034
408	chr27	6220265	4.11306e-05	0.00773381	3.08501
409	chr27	6220271	8.41239e-07	0.00034381	3.57317
410	chr27	6220289	1.92984e-07	0.000101526	4.31074
411	chr27	6220294	1.23776e-06	0.00046779	4.28936
412	chr27	6220297	3.50314e-08	2.37311e-05	4.4029
413	chr27	6220304	1.99277e-05	0.00440925	3.87434
414	chr27	6220308	6.36005e-07	0.000273493	4.07749
415	chr27	6220321	8.27276e-08	5.08205e-05	4.87407
416	chr27	6220323	1.51149e-08	1.16791e-05	4.33715
417	chr27	6220327	7.23913e-07	0.000305974	3.71822
418	chr27	6220346	1.94402e-05	0.00433043	3.26481
419	chr27	6220358	0.00130679	0.0862565	2.58658
420	chr27	6220386	0.000540877	0.0487647	2.94612
421	chr27	6220401	2.47602e-05	0.00520356	4.55227
422	chr27	6220406	2.02885e-08	1.50873e-05	6.52156
423	chr27	6220411	6.47878e-05	0.0111246	3.66585
424	chr27	6220415	2.01447e-05	0.00442754	4.87269
425	chr27	6220420	1.85233e-05	0.0041637	3.60495
426	chr27	6220422	0.000517263	0.047384	2.87737
427	chr27	6220717	0.000603388	0.0522113	4.32423
428	chr27	6220722	2.9604e-06	0.000953774	6.57204
429	chr27	6220729	0.000107408	0.0159986	4.61418
430	chr27	6220735	0.000326646	0.0355408	3.46137
431	chr27	6220741	0.000841165	0.0648438	4.11992
432	chr27	6220746	1.95342e-06	0.000673175	5.61949
433	chr27	6220752	0.000171717	0.0225202	4.3605
434	chr27	6220780	0.000792463	0.0624524	4.23971
435	chr27	6220783	0.00064574	0.0547738	4.45264
436	chr27	6220796	3.19338e-07	0.000151119	7.11801
437	chr27	6220801	5.20974e-05	0.00936845	6.85929
438	chr27	6220807	1.44635e-07	8.12785e-05	8.36861
439	chr27	6220811	0.000197593	0.0247037	5.127
440	chr27	6220813	0.000372267	0.0387962	5.31082
441	chr27	6220826	5.62681e-05	0.00997338	6.1844
442	chr27	6220837	0.00148857	0.0935357	4.88706
443	chr27	6220858	5.39227e-06	0.00149808	8.80775
444	chr27	6220969	0.000802014	0.0630043	7.68834
445	chr27	6221002	0.000355676	0.0375831	4.64442
446	chr27	6221020	5.45878e-06	0.00151231	4.13198
447	chr27	6221023	1.66534e-06	0.000594616	5.45219
448	chr27	6221028	0.000296018	0.033124	3.23261
449	chr27	6221031	2.8325e-10	4.37728e-07	6.68299
450	chr27	6221036	1.05732e-12	3.26793e-09	6.91966
451	chr27	6221040	4.65876e-07	0.000209441	5.15488
452	chr27	6221046	7.1247e-08	4.43184e-05	4.20684
453	chr27	6221049	1.50332e-09	1.6339e-06	5.36573
454	chr27	6221052	1.18446e-08	9.51302e-06	5.0846
455	chr27	6221066	1.9402e-07	0.000101531	5.19324
456	chr27	6221070	8.60951e-06	0.0022003	4.32532
457	chr27	6221186	2.8193e-05	0.00576116	3.36987
458	chr27	6221244	0.000275834	0.0313937	3.31327
459	chr27	6221260	0.000981137	0.0722002	2.56597
460	chr27	6221269	0.000879782	0.0665244	2.13461
461	chr27	6221271	2.0814e-07	0.00010778	3.32249
462	chr27	6221274	0.000404574	0.0411243	3.44227
463	chr27	6221281	5.20055e-06	0.0014654	3.33625
464	chr27	6221287	0.000286992	0.0323287	2.71719
465	chr27	6221298	2.10447e-08	1.55329e-05	4.23859
466	chr27	6221304	6.52103e-05	0.0111777	3.20695
467	chr27	6221316	7.11858e-08	4.43184e-05	4.43448
468	chr27	6221341	1.24296e-06	0.00046779	3.99634
469	chr27	6221345	1.79168e-12	4.96866e-09	5.91944
470	chr27	6221348	1.42085e-09	1.57897e-06	3.85881
471	chr27	6221351	2.58322e-05	0.00536745	3.9276
472	chr27	6221367	2.32465e-09	2.34609e-06	6.07309
473	chr27	6221371	0.000112581	0.0164958	3.91812
474	chr27	6221383	1.24724e-05	0.00300139	3.8286
475	chr27	6221385	1.25665e-06	0.000470786	4.13298
476	chr27	6221393	1.66418e-09	1.751e-06	5.39009
477	chr27	6221395	9.85341e-07	0.000387194	4.23658
478	chr27	6221400	1.44868e-06	0.000530668	4.34277
479	chr27	6221408	0.000412606	0.0416412	3.40842
480	chr27	6221434	1.06175e-07	6.28808e-05	4.29264
481	chr27	6221437	2.16791e-08	1.58212e-05	5.85847
482	chr27	6221473	6.35097e-11	1.18516e-07	7.06624
483	chr27	6221498	1.60817e-07	8.93566e-05	4.84392
484	chr27	6221503	1.41734e-10	2.37594e-07	7.17364
485	chr27	6221508	1.77843e-10	2.93156e-07	6.57429
486	chr27	6221523	1.2391e-09	1.42503e-06	7.57407
487	chr27	6221525	1.73302e-06	0.000612152	6.35818
488	chr27	6221530	1.10936e-09	1.30619e-06	9.60613
489	chr27	6221537	5.153e-13	1.69884e-09	9.55288
490	chr27	6221539	1.70515e-11	3.66623e-08	8.40311
491	chr27	6221541	1.01766e-08	8.60258e-06	7.36055
492	chr27	6221543	4.73202e-10	6.50022e-07	7.45991
493	chr27	6221545	1.54109e-14	8.02211e-11	8.62085
494	chr27	6221547	2.56305e-10	4.08865e-07	7.3309
495	chr27	6221549	1.45995e-09	1.60439e-06	7.9711
496	chr27	6221551	1.30329e-15	1.07417e-11	11.143
497	chr27	6221556	9.8581e-09	8.40523e-06	7.69997
498	chr27	6221566	1.85481e-06	0.000643678	5.50991
499	chr27	6221568	4.51457e-10	6.28886e-07	8.05267
500	chr27	6221580	4.06471e-10	5.74309e-07	10.6887
501	chr27	6221601	4.48724e-07	0.000205466	6.28125
502	chr27	6221603	6.49165e-07	0.000277944	7.50849
503	chr27	6221607	8.87516e-10	1.11113e-06	10.4162
504	chr27	6221611	7.09871e-10	9.11061e-07	11.0421
505	chr27	6221616	3.79847e-05	0.00729484	7.36073
506	chr27	6221621	0.000245873	0.0289249	5.4357
507	chr27	6221637	0.000101614	0.0152661	6.64035
508	chr27	6221659	0.000804245	0.0631294	7.71341
509	chr27	6221666	0.000297375	0.0332335	9.21588
510	chr27	6221723	0.000215107	0.0262654	11.5596
511	chr27	6221831	5.33986e-05	0.00949881	11.3758
512	chr27	6221857	2.9734e-05	0.00600579	12.0484
513	chr27	6221864	0.00065745	0.0554343	10.7767
514	chr27	6222022	6.53967e-06	0.00178182	7.94195
515	chr27	6222035	0.00099692	0.0729825	5.89741
516	chr27	6222050	0.00111809	0.0786512	5.25773
517	chr27	6222053	0.00102892	0.074505	5.70982
518	chr27	6222076	5.28655e-06	0.00147701	8.12015
519	chr27	6222078	9.24644e-05	0.0142005	7.06834
520	chr27	6222082	0.000260605	0.0301093	6.05068
521	chr27	6222084	0.000395885	0.040449	5.83391
522	chr27	6222106	0.000978378	0.0721055	4.27883
523	chr27	6222125	3.13555e-05	0.0062398	6.30329
524	chr27	6222137	0.000670757	0.0560352	5.06093
525	chr27	6222191	0.000720022	0.0586797	6.82246
526	chr27	6222204	6.71011e-06	0.00181824	8.38011
527	chr27	6222211	0.000716957	0.0586033	7.25497
528	chr27	6222232	0.000239489	0.0284103	5.86439
529	chr27	6222269	0.000260896	0.0301093	6.18122
530	chr27	6222275	0.000321945	0.0352291	6.20765
531	chr27	6222310	9.44968e-05	0.0144008	5.84115
532	chr27	6222312	0.000600982	0.0521301	5.00578
533	chr27	6222320	0.000322315	0.0352291	5.28786
534	chr27	6222323	0.000477601	0.0455074	6.76373
535	chr27	6222586	0.000182601	0.0236078	3.35763
536	chr27	6222605	0.00152021	0.0949209	3.31461
537	chr27	6222625	2.10419e-05	0.00458397	5.2864
538	chr27	6222633	8.66326e-07	0.000349662	5.82844
539	chr27	6222641	7.08572e-06	0.00188682	5.08179
540	chr27	6222648	3.53926e-10	5.22458e-07	5.73153
541	chr27	6222651	2.65595e-12	6.73548e-09	6.24618
542	chr27	6222663	1.08201e-08	9.0691e-06	6.36806
543	chr27	6222671	1.15597e-08	9.50875e-06	5.31804
544	chr27	6222682	2.15659e-07	0.000110576	4.47688
545	chr27	6222688	5.03132e-07	0.000222151	4.11413
546	chr27	6222696	0.000253764	0.0295274	2.91497
547	chr27	6222700	0.00043744	0.0432214	3.46179
548	chr27	6222708	3.82735e-06	0.00113335	4.36119
549	chr27	6222756	4.7793e-07	0.000212924	5.18666
550	chr27	6222766	1.5508e-09	1.66718e-06	6.46549
551	chr27	6222769	2.42578e-05	0.0051359	3.76212
552	chr27	6222773	1.59359e-08	1.22181e-05	4.83591
553	chr27	6222778	0.000860047	0.0656344	3.03601
554	chr27	6222790	2.23029e-06	0.000750289	4.73897
555	chr27	6222800	1.29315e-05	0.00308188	4.89251
556	chr27	6222804	0.00012824	0.018054	3.94221
557	chr27	6222827	0.00046969	0.0449268	4.52938
558	chr27	6222830	8.18509e-05	0.0130151	3.73911
559	chr27	6222839	4.9787e-05	0.00903511	4.00621
560	chr27	6222946	0.000846218	0.0650306	4.93235
561	chr27	6222955	0.000349669	0.0371069	5.30598
562	chr27	6222971	0.000190836	0.0242602	5.71458
563	chr27	6222974	2.96763e-06	0.000953774	6.63827
564	chr27	6222979	0.000100751	0.0151669	5.50798
565	chr27	6222983	7.76975e-05	0.0125771	6.33391
566	chr27	6222986	5.09495e-06	0.00144387	4.88442
567	chr27	6222994	2.17552e-08	1.58212e-05	6.33212
568	chr27	6223002	0.000218383	0.0265018	4.3956
569	chr27	6223024	5.06644e-06	0.00143992	4.17237
570	chr27	6223028	3.87131e-07	0.000180608	6.3803
571	chr27	6223058	0.000509599	0.0469724	4.98568
572	chr27	6223066	8.67193e-07	0.000349662	6.93335
573	chr27	6223074	9.04599e-05	0.0139748	5.42648
574	chr27	6223076	1.24443e-05	0.00300139	6.25596
575	chr27	6223094	2.88042e-06	0.000934048	5.40496
576	chr27	6223106	0.00141917	0.0905892	4.48126
577	chr27	6223110	0.000552146	0.0493311	4.49087
578	chr27	6223128	9.35376e-05	0.014343	6.97641
579	chr27	6223131	0.000916184	0.0684915	5.85589
580	chr27	6223135	0.000772191	0.0613929	6.16955
581	chr27	6223140	8.24803e-05	0.0130522	7.36377
582	chr27	6223150	0.000116771	0.0169342	7.38071
583	chr27	6223155	0.000478301	0.0455302	6.52443
584	chr27	6223185	0.00132996	0.0871857	6.79704
585	chr27	6223226	0.00114498	0.079974	5.85477
586	chr27	6223386	0.00139149	0.0897157	3.6345
587	chr27	6223413	0.000122259	0.0174486	5.76357
588	chr27	6223425	0.00071149	0.0583493	5.37841
589	chr27	6223431	1.57149e-05	0.00366572	5.46717
590	chr27	6223438	0.000219828	0.0266444	6.28359
591	chr27	6223441	6.46644e-06	0.00176673	5.69698
592	chr27	6223444	0.000555056	0.0495016	5.32402
593	chr27	6223447	1.80653e-06	0.000631354	7.51976
594	chr27	6223477	0.000506582	0.046869	4.15362
595	chr27	6223479	0.00116834	0.0807505	3.97235
596	chr27	6223486	4.06301e-06	0.00117844	6.29875
597	chr27	6223499	7.53191e-06	0.00197059	8.65933
598	chr27	6223512	0.00017416	0.0227143	6.08306
599	chr27	6223522	0.000105154	0.015734	3.75325
600	chr27	6223752	3.09374e-05	0.00620657	10.9388
601	chr27	6223876	5.34137e-06	0.00148812	5.56602
602	chr27	6223891	0.000465507	0.0447888	4.36536
603	chr27	6223898	0.000204333	0.0251673	4.4096
604	chr27	6223902	0.000196405	0.0246201	5.50382
605	chr27	6223905	4.53004e-07	0.00020647	5.76363
606	chr27	6223951	8.14319e-05	0.0130095	4.39438
607	chr27	6223975	0.000607352	0.0524625	3.18619
608	chr27	6224002	9.09772e-05	0.0139938	4.38674
609	chr27	6224013	0.000339794	0.0364501	3.75686
610	chr27	6224021	0.00107328	0.0767949	3.25374
611	chr27	6224024	2.80252e-07	0.000136542	5.47882
612	chr27	6224033	1.09703e-05	0.00271253	4.76307
613	chr27	6224036	4.05947e-06	0.00117844	6.63242
614	chr27	6224045	2.43122e-07	0.000122658	5.88831
615	chr27	6224052	1.72927e-06	0.000612152	5.22815
616	chr27	6224054	3.95369e-10	5.67158e-07	6.89531
617	chr27	6224058	0.000410474	0.0415107	5.56807
618	chr27	6224067	0.000590515	0.0515939	4.27196
619	chr27	6224072	4.8759e-05	0.00889754	5.81295
620	chr27	6224074	1.19001e-05	0.00289181	5.28357
621	chr27	6224076	3.05948e-06	0.000972973	6.5253
622	chr27	6224082	0.000307156	0.0340571	4.69262
623	chr27	6224084	0.000276818	0.0314695	4.90799
624	chr27	6224107	6.09481e-05	0.0106127	5.65022
625	chr27	6224113	2.26936e-05	0.0048771	6.60378
626	chr27	6224116	3.9649e-08	2.66765e-05	7.04649
627	chr27	6224121	3.95676e-10	5.67158e-07	12.8609
628	chr27	6224125	1.58113e-06	0.000570731	8.69983
629	chr27	6224132	0.000136015	0.0189471	5.72173
630	chr27	6224134	7.01544e-05	0.0118003	5.36759
631	chr27	6224152	0.000239567	0.0284103	5.0019
632	chr27	6224165	0.000193875	0.0245519	6.82086
633	chr27	6224194	4.00099e-05	0.00756623	10.171
634	chr27	6224394	0.000165161	0.0219263	8.68908
635	chr27	6224430	0.000131542	0.0184005	7.42997
636	chr27	6224433	0.00110195	0.0779537	6.84529
637	chr27	6224636	8.39738e-05	0.013204	4.12309
638	chr27	6224674	6.54931e-05	0.0112068	3.88818
639	chr27	6224688	6.66826e-05	0.0113514	3.92157
640	chr27	6224736	2.51338e-07	0.000125124	4.41007
641	chr27	6224752	0.00127124	0.0855893	2.88482
642	chr27	6224761	0.000335232	0.0360781	2.77051
643	chr27	6224768	7.67458e-05	0.0125049	2.97927
644	chr27	6224825	4.52927e-05	0.00842	2.74472
645	chr27	6224829	2.27183e-10	3.68349e-07	4.2216
646	chr27	6225653	0.00104012	0.075089	2.11438
647	chr27	6225679	9.86542e-07	0.000387194	3.31759
648	chr27	6225690	9.75611e-08	5.84799e-05	3.28138
649	chr27	6225695	4.34542e-05	0.00812439	2.75003
650	chr27	6225733	2.60158e-08	1.8621e-05	3.88538
651	chr27	6225738	0.000117883	0.0170455	3.2756
652	chr27	6225745	2.10306e-05	0.00458397	3.00663
653	chr27	6225747	0.000521361	0.0475251	2.71181
654	chr27	6225769	1.86728e-07	9.9291e-05	4.14607
655	chr27	6225777	5.62618e-08	3.61333e-05	3.46759
656	chr27	6225780	4.55364e-05	0.00843397	3.49257
657	chr27	6225794	1.74269e-06	0.000613376	3.77642
658	chr27	6225800	6.81313e-05	0.0115583	3.31828
659	chr27	6225804	1.22957e-05	0.0029777	3.82222
660	chr27	6225812	0.000115331	0.016824	2.95524
661	chr27	6225819	0.000777641	0.0615787	3.23195
662	chr27	6225822	3.52125e-07	0.000165055	4.8855
663	chr27	6225827	3.22652e-07	0.00015196	5.35385
664	chr27	6225835	3.0477e-05	0.0061391	3.94797
665	chr27	6225885	0.000132944	0.0185454	4.1577
666	chr27	6225908	0.00026313	0.0302964	4.236
667	chr27	6225945	2.73273e-05	0.00563079	6.13152
668	chr27	6225987	2.77489e-05	0.00570578	8.37893
669	chr27	6226049	9.09714e-05	0.0139938	9.81028
670	chr27	6226100	0.00113494	0.0794411	11.0909
671	chr27	6226106	5.32682e-05	0.00949881	13.0302
672	chr27	6226151	0.000508457	0.0469109	14.0756
673	chr27	6290988	0.000236082	0.0281319	-21.0526
674	chr27	6308507	0.00109904	0.0779537	-27.1183
675	chr27	6339129	0.00163853	0.0991173	-22.347
676	chr27	6339851	0.000247042	0.028984	-25.2623
677	chr27	6343302	0.00121726	0.0826864	-19.0081
678	chr27	6343322	0.00128906	0.0859118	-19.2801
679	chr27	6343390	3.48418e-12	8.61499e-09	54.9298
680	chr27	6676467	0.000240531	0.0284813	-30.151
681	chr27	6676498	5.13925e-07	0.000224908	-28.2922
682	chr27	6676544	4.15513e-05	0.00779809	-36.2883
683	chr27	7190413	3.68107e-05	0.0071108	-33.4579
684	chr27	30458038	0.00129388	0.0859476	-33.1163
685	chr27	31560364	0.000955609	0.0709562	-9.47412
686	chr28	485983	0.00117059	0.0807617	12.8004
687	chr28	515921	0.00025171	0.0293574	-8.02856
688	chr29	9835	2.40581e-05	0.0051061	13.2526
689	chr29	26146	8.44576e-08	5.1563e-05	-7.24777
690	chr29	5568129	9.83277e-05	0.0148928	-26.3444
691	chr29	5668022	3.77564e-06	0.00112478	-43.8492
692	chr29	5678428	0.000438176	0.0432509	-24.2828
693	chr29	5683950	0.000617027	0.0530665	-25.6483
694	chr29	16232927	8.08716e-06	0.00209386	25.6226
695	chrX	17000964	7.89442e-06	0.00204932	-17.0217
696	chrX	17002417	0.000450746	0.0442268	-9.25568
697	chrX	18892651	0.00128643	0.0857973	-12.0335
698	chrX	18893516	0.0006472	0.0548506	-13.9666
699	chrX	18907246	0.000779625	0.0616864	-13.5965
700	chrX	18914485	0.000471715	0.0450768	16.2548
701	chrX	18914492	0.000352487	0.037286	18.6512
702	chrX	19152451	0.00160531	0.098068	-17.2473
703	chrX	19165072	0.00148996	0.0935636	16.7677
704	chrX	28354600	8.41998e-06	0.00215743	-8.42034
705	chrX	28502095	0.000867162	0.0659737	-13.7074
706	chrX	28984291	0.00119583	0.0818932	-12.7994
707	chrX	28989143	0.00135875	0.0884948	-18.3118
708	chrX	32507174	3.52055e-06	0.00107137	-33.5013
709	chrX	32550084	0.000257329	0.029802	-36.9841
710	chrX	32552548	0.000594059	0.0518578	14.7959
711	chrX	32635241	3.42112e-06	0.00104756	-46.8013
712	chrX	37652725	0.00154149	0.0955263	20.2325
713	chrX	37982076	0.0014109	0.0905892	-15.8229
714	chrX	38162542	0.000308298	0.0341455	-31.5155
715	chrX	38169088	0.000171707	0.0225202	-23.5294
716	chrX	38226235	7.47373e-05	0.0122409	-25.7769
717	chrX	38943333	0.000993823	0.0728097	10.6061
718	chrX	52726004	0.000902203	0.0678051	-17.6931
719	chrX	65041679	0.000142669	0.019598	-30.7692
720	chrX	84658785	0.00080792	0.0633676	-4.05767
721	chrX	84661134	1.27815e-05	0.00305348	-6.94706
722	chrX	84663618	0.00119446	0.0818833	-4.85732
723	chrX	84664101	8.7437e-05	0.0136187	-7.26665
724	chrX	84664269	6.32708e-06	0.00173345	-7.18435
725	chrX	84664453	8.38113e-06	0.00215306	-6.50771
726	chrX	84665450	0.000201385	0.02488	-5.9052
727	chrX	84668474	7.47544e-05	0.0122409	-4.32123
728	chrX	84668539	0.000172507	0.0225683	-4.33044
729	chrX	84668576	0.000194865	0.0245969	-4.95109
730	chrX	84669048	2.36849e-05	0.00504856	-6.16651
731	chrX	84669450	3.47925e-05	0.00682582	-7.05792
732	chrX	84670623	0.000386582	0.0396302	-10.3945
733	chrX	84671606	0.000165601	0.0219552	-7.49999
734	chrX	84672571	0.000160414	0.0215047	-5.84783
735	chrX	84672705	0.000967824	0.0715944	-5.06095
736	chrX	84684933	0.000664425	0.0558321	-25.1224
737	chrX	86156316	0.000413201	0.0416588	25.2653
738	chrX	86169756	4.12871e-09	3.81632e-06	-34.1188
739	chrX	86170435	0.000455489	0.0442967	-33.4358
740	chrX	90003172	0.000584407	0.051196	-32.8854
741	chrX	113617295	0.00019539	0.0245969	-21.4197
742	chrX	113618932	2.89988e-07	0.000140593	-28.2151
743	chrX	123858838	0.000599082	0.0521083	-29.2199
744	chrX	123858845	0.000124427	0.0176561	-33.4718
745	chrX	123878351	0.00117906	0.0810437	-18.5635
746	chrX	123883166	0.000280382	0.031838	-29.5897
747	chrX	123896690	0.000969741	0.0716826	6.66667
748	chrX	123915045	0.000859678	0.0656344	17.7207
749	chrX	123918158	0.00146575	0.0923957	-17.1259
750	chrX	123979319	1.07136e-05	0.00266235	23.669
751	chrX	124078232	0.000583689	0.051196	10.6937
752	Leftover_ScbfJmS_1014	4332	0.000346191	0.0369254	7.83366
753	Leftover_ScbfJmS_1014	12399	0.000227336	0.0273866	5.45729
754	Leftover_ScbfJmS_1014	12483	3.889e-05	0.00741114	3.98141
755	Leftover_ScbfJmS_102	20011	4.01213e-06	0.00117749	-5.79071
756	Leftover_ScbfJmS_1022	778	0.000534281	0.0483906	29.4304
757	Leftover_ScbfJmS_1022	1989	0.000357383	0.0376429	-26.519
758	Leftover_ScbfJmS_1022	5832	5.457e-05	0.00968976	3.14452
759	Leftover_ScbfJmS_1022	6020	0.000100077	0.0151115	21.6516
760	Leftover_ScbfJmS_1022	8004	0.000480185	0.045629	7.6437
761	Leftover_ScbfJmS_1044	7712	0.00100815	0.0734244	29.697
762	Leftover_ScbfJmS_1045	15423	0.000516908	0.047384	5.08869
763	Leftover_ScbfJmS_1045	15995	0.0013898	0.0896654	2.3322
764	Leftover_ScbfJmS_1045	29641	3.49713e-05	0.00683558	28.3193
765	Leftover_ScbfJmS_1052	83372	2.92497e-07	0.000141118	39.77
766	Leftover_ScbfJmS_1068	17466	0.00161821	0.0986726	-27.4863
767	Leftover_ScbfJmS_1074	5246	0.000322712	0.0352291	20.8297
768	Leftover_ScbfJmS_1083	19444	0.000556428	0.0495027	4.76258
769	Leftover_ScbfJmS_1083	25298	0.00128078	0.0856682	16.3047
770	Leftover_ScbfJmS_1083	26967	0.00012879	0.0180935	26.8954
771	Leftover_ScbfJmS_1083	32645	0.00106158	0.0762486	24.3333
772	Leftover_ScbfJmS_1083	64526	1.35509e-05	0.003214	12.7887
773	Leftover_ScbfJmS_1087	31698	0.000492669	0.0462002	-21.7914
774	Leftover_ScbfJmS_1091	201033	0.000225353	0.027214	-20.3122
775	Leftover_ScbfJmS_1097	21243	0.000761112	0.0607073	28.9744
776	Leftover_ScbfJmS_1097	27927	0.000727847	0.0589993	-29.4732
777	Leftover_ScbfJmS_1097	28818	0.000685053	0.0568492	24.6667
778	Leftover_ScbfJmS_1097	222580	0.00160229	0.0979956	-29.6537
779	Leftover_ScbfJmS_1097	233500	0.000903026	0.0678114	-15.4049
780	Leftover_ScbfJmS_1097	236412	3.059e-05	0.00614934	24.9358
781	Leftover_ScbfJmS_1097	236889	0.000689147	0.0571328	-12.0661
782	Leftover_ScbfJmS_1097	239893	0.00162997	0.0988741	21.905
783	Leftover_ScbfJmS_1097	240376	0.000159767	0.0214988	-19.3816
784	Leftover_ScbfJmS_1097	241058	0.000676916	0.056381	-13.2728
785	Leftover_ScbfJmS_1097	242783	0.000466491	0.044794	20.8719
786	Leftover_ScbfJmS_1097	247438	0.000886017	0.0668426	19.1299
787	Leftover_ScbfJmS_1097	247900	0.00049328	0.0462002	-13.2638
788	Leftover_ScbfJmS_1097	248805	0.000455122	0.0442967	-26.8142
789	Leftover_ScbfJmS_1097	249927	2.83858e-06	0.000926558	-22.5108
790	Leftover_ScbfJmS_1097	250017	1.59585e-05	0.0037138	26.1915
791	Leftover_ScbfJmS_1097	251089	2.09462e-05	0.00458333	26.3943
792	Leftover_ScbfJmS_1097	253170	1.62149e-06	0.0005825	27.7969
793	Leftover_ScbfJmS_1097	253396	0.0011594	0.0804847	23.8961
794	Leftover_ScbfJmS_1097	253741	0.000465906	0.0447888	27.3119
795	Leftover_ScbfJmS_1097	258682	0.000384518	0.0394916	-20.2586
796	Leftover_ScbfJmS_1101	3358	7.1235e-05	0.0119414	-10.0975
797	Leftover_ScbfJmS_1102	27078	0.000516104	0.047384	-6.45633
798	Leftover_ScbfJmS_1102	27100	0.00154252	0.09553	-6.18502
799	Leftover_ScbfJmS_1102	27156	3.48523e-05	0.00682582	-7.8426
800	Leftover_ScbfJmS_1107_221	32985	8.66551e-05	0.0135396	8.7034
801	Leftover_ScbfJmS_1107_221	33178	0.000923488	0.0689333	10.0609
802	Leftover_ScbfJmS_1107_221	33228	8.99081e-05	0.0139159	10.6758
803	Leftover_ScbfJmS_1107_221	33416	9.56792e-08	5.80556e-05	5.48018
804	Leftover_ScbfJmS_1107_221	33430	0.000800813	0.06296	3.43461
805	Leftover_ScbfJmS_1107_221	33432	9.44964e-05	0.0144008	3.91868
806	Leftover_ScbfJmS_1107_221	33435	2.1799e-07	0.000111135	6.17508
807	Leftover_ScbfJmS_1107_221	33445	0.000744018	0.0598144	3.70611
808	Leftover_ScbfJmS_1107_221	33473	7.55129e-06	0.00197059	5.37335
809	Leftover_ScbfJmS_1107_221	33490	5.74624e-06	0.0015875	5.05889
810	Leftover_ScbfJmS_1107_221	34595	2.13231e-05	0.00462487	-4.53676
811	Leftover_ScbfJmS_1107_221	34628	0.00122768	0.0831664	-3.14095
812	Leftover_ScbfJmS_1115	27935	0.000911353	0.0681819	-25.6456
813	Leftover_ScbfJmS_1120	2044	0.000300542	0.0334962	-17.0091
814	Leftover_ScbfJmS_1120	3787	1.40642e-06	0.000517104	-14.149
815	Leftover_ScbfJmS_1120	12434	0.000556569	0.0495027	9.72759
816	Leftover_ScbfJmS_1120	14513	0.000171351	0.0225202	20.0168
817	Leftover_ScbfJmS_1120	15925	6.35773e-10	8.38407e-07	37.6889
818	Leftover_ScbfJmS_1120	62407	0.00117851	0.0810437	-5.13774
819	Leftover_ScbfJmS_1167	11757	0.000127765	0.0180264	-28.9627
820	Leftover_ScbfJmS_1167	29893	5.18411e-05	0.00935638	-15.1099
821	Leftover_ScbfJmS_117	23736	0.000122474	0.0174493	-18.109
822	Leftover_ScbfJmS_117	28828	0.000467731	0.044826	-16.7836
823	Leftover_ScbfJmS_117	48327	0.000396294	0.040449	-11.4854
824	Leftover_ScbfJmS_1177	2210	0.00121679	0.0826864	-18.9631
825	Leftover_ScbfJmS_1179	903	0.000421348	0.0422219	-22.1411
826	Leftover_ScbfJmS_1179	1086	0.000428103	0.0425967	-14.404
827	Leftover_ScbfJmS_1180	5037	0.000232661	0.0277911	-4.82388
828	Leftover_ScbfJmS_1180	8177	0.000309699	0.0342015	-7.24016
829	Leftover_ScbfJmS_1180	11227	3.02092e-06	0.000965403	9.92487
830	Leftover_ScbfJmS_1187	300	0.0003838	0.0394916	5.79857
831	Leftover_ScbfJmS_1187	4464	0.000696829	0.0575955	-5.26847
832	Leftover_ScbfJmS_1187	6177	0.00127503	0.0856682	-7.33081
833	Leftover_ScbfJmS_1187	6204	0.000178844	0.0232131	-7.24171
834	Leftover_ScbfJmS_1187	6220	1.7033e-06	0.000605982	-12.4262
835	Leftover_ScbfJmS_1187	6779	0.00145563	0.091932	-8.88853
836	Leftover_ScbfJmS_1187	9810	0.000465984	0.0447888	-5.99573
837	Leftover_ScbfJmS_1187	13434	0.000896573	0.0674846	-11.4547
838	Leftover_ScbfJmS_1187	13622	1.04289e-05	0.00259814	11.2434
839	Leftover_ScbfJmS_1187	14026	0.00032427	0.0353471	10.8007
840	Leftover_ScbfJmS_1187	16663	0.00137128	0.0890513	9.75357
841	Leftover_ScbfJmS_1187	17282	0.00143455	0.0913017	-5.51507
842	Leftover_ScbfJmS_1187	18409	0.000830829	0.0646009	7.70946
843	Leftover_ScbfJmS_1187	22634	0.000116315	0.0168928	-8.27472
844	Leftover_ScbfJmS_1187	23041	0.00145393	0.091932	-13.1429
845	Leftover_ScbfJmS_1190	6426	2.49152e-05	0.00520356	-18.4806
846	Leftover_ScbfJmS_1190	23370	0.000549389	0.0492627	13.5387
847	Leftover_ScbfJmS_1211	1288	0.00129816	0.0859476	-3.67278
848	Leftover_ScbfJmS_1216_1546_2082	974	0.000380393	0.0393129	21.2489
849	Leftover_ScbfJmS_1216_1546_2082	9537	0.00119647	0.0818932	19.3651
850	Leftover_ScbfJmS_1216_1546_2082	14305	0.000574841	0.0507173	-14.8882
851	Leftover_ScbfJmS_1216_1546_2082	19021	0.00154096	0.0955263	-13.1097
852	Leftover_ScbfJmS_1216_1546_2082	19282	4.69985e-05	0.00864003	-18.3322
853	Leftover_ScbfJmS_1216_1546_2082	22711	0.00045338	0.0442946	17.2247
854	Leftover_ScbfJmS_1216_1546_2082	37185	0.00145544	0.091932	-16.9445
855	Leftover_ScbfJmS_1230	9642	0.000246247	0.0289249	-8.08302
856	Leftover_ScbfJmS_1230	14845	0.00153473	0.0954059	11.6189
857	Leftover_ScbfJmS_1231	554	0.00141811	0.0905892	-9.43396
858	Leftover_ScbfJmS_1233	23714	0.000491048	0.046166	-8.91385
859	Leftover_ScbfJmS_1233	38382	0.00126424	0.0851762	-11.0756
860	Leftover_ScbfJmS_1233	38702	0.000342557	0.0366669	-7.62388
861	Leftover_ScbfJmS_1233	38861	0.000214316	0.0262011	-15.0495
862	Leftover_ScbfJmS_1239	3555	0.000774399	0.0615191	3.02516
863	Leftover_ScbfJmS_1248	11492	0.000701505	0.0577699	11.6193
864	Leftover_ScbfJmS_1248	11494	0.000818726	0.0640121	10.5042
865	Leftover_ScbfJmS_1254	9036	0.00110863	0.0782079	8.77505
866	Leftover_ScbfJmS_1254	14123	0.000480723	0.045629	9.91265
867	Leftover_ScbfJmS_1256	4199	0.000813707	0.0637709	-9.85102
868	Leftover_ScbfJmS_1280	10872	5.23872e-06	0.00147151	-8.42348
869	Leftover_ScbfJmS_1285	7256	8.82488e-05	0.013702	21.2509
870	Leftover_ScbfJmS_1291	6073	0.000495098	0.0462391	-10.6977
871	Leftover_ScbfJmS_1291	51955	0.00120059	0.0821186	-18.5941
872	Leftover_ScbfJmS_1291	53516	0.00139775	0.0899432	-26.6154
873	Leftover_ScbfJmS_1306	6026	0.000921448	0.068833	-21.8252
874	Leftover_ScbfJmS_1306	6797	0.000486226	0.0458656	15.8435
875	Leftover_ScbfJmS_1306	11702	0.00161979	0.0987082	-12.6967
876	Leftover_ScbfJmS_1306	11862	0.000196016	0.0246201	-18.5781
877	Leftover_ScbfJmS_1309	3087	0.00100443	0.0733069	-10.1754
878	Leftover_ScbfJmS_131	10329	0.00125339	0.0845601	-15.4624
879	Leftover_ScbfJmS_1311	33534	0.000709505	0.0582831	-16.7027
880	Leftover_ScbfJmS_1311	33783	0.00103878	0.0750473	20.6516
881	Leftover_ScbfJmS_1312	128268	0.00130731	0.0862565	-8.54887
882	Leftover_ScbfJmS_1312	132987	4.194e-06	0.00121287	-6.93276
883	Leftover_ScbfJmS_1316	27947	0.00143618	0.0913463	-23.6813
884	Leftover_ScbfJmS_1324	317260	0.000883	0.0666659	24.4253
885	Leftover_ScbfJmS_1324	467082	0.000129099	0.0181113	-35.1902
886	Leftover_ScbfJmS_1324	467172	0.000534218	0.0483906	-23.0303
887	Leftover_ScbfJmS_1329	2564	0.00131335	0.0865285	-30.2941
888	Leftover_ScbfJmS_1330	17464	0.000833235	0.0646862	14.8855
889	Leftover_ScbfJmS_1330	21058	0.000487937	0.0459609	12.2447
890	Leftover_ScbfJmS_1330	27818	0.000753153	0.0603157	-4.1851
891	Leftover_ScbfJmS_1330	27910	0.0012261	0.0831623	2.08214
892	Leftover_ScbfJmS_1331	43528	0.00116728	0.0807335	-25.3564
893	Leftover_ScbfJmS_1336	201611	0.000962597	0.0713678	-30
894	Leftover_ScbfJmS_1336	226728	0.000177492	0.023068	-25.9474
895	Leftover_ScbfJmS_1336	240652	0.00127488	0.0856682	-26.6369
896	Leftover_ScbfJmS_1336	242525	0.000500578	0.0464439	-22.6771
897	Leftover_ScbfJmS_1336	294035	0.00155967	0.0961108	-20.6449
898	Leftover_ScbfJmS_1350	8171	4.22951e-06	0.00121958	-16.0237
899	Leftover_ScbfJmS_1350	8433	0.000120684	0.0173239	-21.9515
900	Leftover_ScbfJmS_1351	17154	7.65916e-05	0.0125004	12.9441
901	Leftover_ScbfJmS_136	17008	0.000851592	0.0652408	-20.5543
902	Leftover_ScbfJmS_136	17207	4.60874e-07	0.000208138	9.4266
903	Leftover_ScbfJmS_136	17327	2.46785e-06	0.000821818	10.3083
904	Leftover_ScbfJmS_136	17456	6.85112e-06	0.00184633	21.7682
905	Leftover_ScbfJmS_1366	4761	0.000972248	0.0718142	-10.253
906	Leftover_ScbfJmS_1370	776	0.0014256	0.0908487	-14.451
907	Leftover_ScbfJmS_1370	1244	7.18899e-06	0.00190112	-26.6225
908	Leftover_ScbfJmS_1377	40909	0.00011835	0.0170631	7.83709
909	Leftover_ScbfJmS_1377	49751	0.00113137	0.0793071	-26.6953
910	Leftover_ScbfJmS_1377	51836	2.23546e-36	7.36988e-32	-54.3255
911	Leftover_ScbfJmS_1377	51856	5.19446e-05	0.00935798	-25.4107
912	Leftover_ScbfJmS_1377	52716	0.000767023	0.0610803	6.6378
913	Leftover_ScbfJmS_1379	631	0.00153278	0.0953772	4.64855
914	Leftover_ScbfJmS_1379	1863	0.000899004	0.067616	-23.3333
915	Leftover_ScbfJmS_1379	3375	0.000248322	0.0290652	6.14682
916	Leftover_ScbfJmS_1379	6688	9.28124e-06	0.00235977	8.956
917	Leftover_ScbfJmS_1379	6721	0.000284372	0.0321405	-7.35338
918	Leftover_ScbfJmS_1379	6734	0.000514138	0.0472586	7.83548
919	Leftover_ScbfJmS_1386	4343	1.24392e-06	0.00046779	-11.9154
920	Leftover_ScbfJmS_1386	6970	4.6957e-09	4.184e-06	-9.13573
921	Leftover_ScbfJmS_1386	6978	1.0049e-07	5.98728e-05	-5.17676
922	Leftover_ScbfJmS_1386	6986	1.93167e-05	0.00432239	-3.69405
923	Leftover_ScbfJmS_1388	30955	0.000201919	0.024901	30.3851
924	Leftover_ScbfJmS_1391	10996	1.27627e-05	0.00305348	12.704
925	Leftover_ScbfJmS_1391	14262	0.000142637	0.019598	-10.675
926	Leftover_ScbfJmS_1391	14320	4.33541e-06	0.00124648	-15.3582
927	Leftover_ScbfJmS_1404	15771	1.55782e-07	8.70476e-05	26.6667
928	Leftover_ScbfJmS_1409	12329	0.00106821	0.0766691	14.2749
929	Leftover_ScbfJmS_1409	27744	6.26658e-05	0.0108545	17.1364
930	Leftover_ScbfJmS_1409	33290	0.0010058	0.0733069	-18.1427
931	Leftover_ScbfJmS_1411	12193	0.000871521	0.0662035	-8.31198
932	Leftover_ScbfJmS_1411	17902	0.000282914	0.0320519	-35.9375
933	Leftover_ScbfJmS_1417	21161	0.000467544	0.044826	25.6173
934	Leftover_ScbfJmS_1417	23494	1.66315e-05	0.00380769	-31.1828
935	Leftover_ScbfJmS_1417	31142	0.0015333	0.0953772	11.8483
936	Leftover_ScbfJmS_1423	9368	0.00031706	0.0348041	-6.52469
937	Leftover_ScbfJmS_1425	1594	0.00087397	0.0662877	-5.9001
938	Leftover_ScbfJmS_1431	8161	0.0015833	0.0970801	-13.0361
939	Leftover_ScbfJmS_1431	12898	0.000138477	0.0192358	-17.617
940	Leftover_ScbfJmS_1433	29220	0.000712921	0.0583698	-6.24146
941	Leftover_ScbfJmS_1437	2231	0.000343718	0.0367118	11.925
942	Leftover_ScbfJmS_1437	20534	0.0002011	0.02488	6.42158
943	Leftover_ScbfJmS_1437	22346	0.00103583	0.0749152	24.0186
944	Leftover_ScbfJmS_1442	636	0.00158423	0.0970801	17.5802
945	Leftover_ScbfJmS_145	15858	0.000958234	0.0710977	-6.90814
946	Leftover_ScbfJmS_1451_926	33686	0.00029367	0.032931	-14.0743
947	Leftover_ScbfJmS_1456	21428	0.000700045	0.0576977	-21.4251
948	Leftover_ScbfJmS_1457	7059	0.000719997	0.0586797	-3.53157
949	Leftover_ScbfJmS_1457	7605	1.52423e-05	0.00356388	-6.76372
950	Leftover_ScbfJmS_1466	5864	0.000756861	0.0605066	18.0904
951	Leftover_ScbfJmS_1466	7153	0.0010702	0.0767007	-23.75
952	Leftover_ScbfJmS_1466	36449	0.00165355	0.0995388	-3.49401
953	Leftover_ScbfJmS_1466	36495	0.000194266	0.0245699	-6.11419
954	Leftover_ScbfJmS_1466	69230	0.00122678	0.0831623	-11.2486
955	Leftover_ScbfJmS_1468	797	0.000496197	0.0462544	4.49115
956	Leftover_ScbfJmS_1468	1344	0.0013381	0.0875869	6.53846
957	Leftover_ScbfJmS_1468	1425	0.000161043	0.0215185	5.48339
958	Leftover_ScbfJmS_1468	1521	0.00114333	0.0799152	5.02829
959	Leftover_ScbfJmS_1470	4264	3.24913e-08	2.23161e-05	35.101
960	Leftover_ScbfJmS_1470	5542	0.000749558	0.0601739	15.8117
961	Leftover_ScbfJmS_1470	8966	0.00141824	0.0905892	-16.3348
962	Leftover_ScbfJmS_1470	9031	0.000850827	0.0652327	15.3747
963	Leftover_ScbfJmS_149	28405	6.14168e-05	0.0106755	20.0029
964	Leftover_ScbfJmS_149	28418	0.000551018	0.0493238	20.4868
965	Leftover_ScbfJmS_149	28443	4.04086e-07	0.000187632	32.5425
966	Leftover_ScbfJmS_149	28466	2.74739e-07	0.000134524	31.2657
967	Leftover_ScbfJmS_149	28472	1.00005e-06	0.000390946	32.109
968	Leftover_ScbfJmS_149	29993	0.00129093	0.0859476	12.5815
969	Leftover_ScbfJmS_1493	35026	0.00110958	0.0782196	-21.0195
970	Leftover_ScbfJmS_1493	42833	0.000269078	0.030802	-21.3675
971	Leftover_ScbfJmS_1493	43273	0.00165927	0.0998225	-20.8913
972	Leftover_ScbfJmS_1493	60966	0.00060009	0.0521083	-15.9369
973	Leftover_ScbfJmS_1498	20408	0.00120755	0.0823097	11.2644
974	Leftover_ScbfJmS_1498	23142	0.00116259	0.0805779	-20.1844
975	Leftover_ScbfJmS_1505_733	14375	9.99026e-06	0.00251419	5.01688
976	Leftover_ScbfJmS_1506	15759	0.000827778	0.064465	-11.7262
977	Leftover_ScbfJmS_1506	22296	0.000612864	0.0528003	18.4666
978	Leftover_ScbfJmS_151	2601	0.000453594	0.0442946	-28.3088
979	Leftover_ScbfJmS_151	3700	0.000638851	0.0542826	5.51282
980	Leftover_ScbfJmS_151	13084	0.00128646	0.0857973	14.8485
981	Leftover_ScbfJmS_1511_869	3138	0.000523946	0.0476728	-12.4096
982	Leftover_ScbfJmS_1513_2139	104569	1.2646e-06	0.000471977	-24.666
983	Leftover_ScbfJmS_1513_2139	106118	0.000769281	0.0612108	-30.8586
984	Leftover_ScbfJmS_1513_2139	131392	0.000283483	0.0320797	-26.1688
985	Leftover_ScbfJmS_1513_2139	145426	0.000528782	0.0479805	-16.7129
986	Leftover_ScbfJmS_1513_2139	147611	0.00108554	0.0772958	20.9897
987	Leftover_ScbfJmS_1513_2139	154303	2.49285e-05	0.00520356	-29.8913
988	Leftover_ScbfJmS_1513_2139	169089	0.000654008	0.0553328	-12.2918
989	Leftover_ScbfJmS_1513_2139	184258	0.000378292	0.0391984	-26.3158
990	Leftover_ScbfJmS_1580	21765	0.000952589	0.0707851	17.7514
991	Leftover_ScbfJmS_1580	21778	7.79789e-05	0.012602	13.6843
992	Leftover_ScbfJmS_1580	24493	0.000254704	0.0296019	-7.35954
993	Leftover_ScbfJmS_1588	2927	0.00161423	0.0985515	-12.9558
994	Leftover_ScbfJmS_1589	85381	0.00134313	0.0878575	-6.74246
995	Leftover_ScbfJmS_159	1384	0.000139931	0.0193834	10.3371
996	Leftover_ScbfJmS_1593	6399	0.000716462	0.0586033	-6.0371
997	Leftover_ScbfJmS_1593	10792	0.00114646	0.080021	-14.1323
998	Leftover_ScbfJmS_1595	4707	0.000160944	0.0215185	9.50476
999	Leftover_ScbfJmS_1595	4734	1.99098e-05	0.00440925	9.70808
1000	Leftover_ScbfJmS_1595	4764	9.71423e-07	0.000384325	13.38
1001	Leftover_ScbfJmS_1595	4768	1.40775e-07	8.00184e-05	17.7817
1002	Leftover_ScbfJmS_1595	4776	7.09675e-06	0.00188682	14.9717
1003	Leftover_ScbfJmS_1595	4846	1.02236e-06	0.000398092	19.2608
1004	Leftover_ScbfJmS_1595	5425	2.22187e-13	9.15633e-10	27.5661
1005	Leftover_ScbfJmS_1595	5428	8.33581e-18	1.03056e-13	32.9693
1006	Leftover_ScbfJmS_1595	5432	2.25039e-11	4.73558e-08	26.3636
1007	Leftover_ScbfJmS_1595	5435	1.06782e-10	1.9202e-07	22.534
1008	Leftover_ScbfJmS_1595	5441	1.18027e-07	6.86668e-05	17.6274
1009	Leftover_ScbfJmS_1595	5446	1.38981e-10	2.36996e-07	20.0741
1010	Leftover_ScbfJmS_1595	5452	2.90236e-10	4.41623e-07	22.8147
1011	Leftover_ScbfJmS_1595	5457	1.14087e-10	2.01494e-07	20.5546
1012	Leftover_ScbfJmS_1595	5461	1.19269e-08	9.51302e-06	20.4957
1013	Leftover_ScbfJmS_1595	5466	1.78476e-05	0.00403936	13.348
1014	Leftover_ScbfJmS_1595	5473	4.79588e-08	3.16221e-05	20.0689
1015	Leftover_ScbfJmS_1595	5487	1.23137e-05	0.0029777	15.743
1016	Leftover_ScbfJmS_1595	5491	5.02047e-06	0.00143097	13.5909
1017	Leftover_ScbfJmS_1595	5516	8.76007e-05	0.0136227	15.2523
1018	Leftover_ScbfJmS_1595	5524	0.000492556	0.0462002	16.1493
1019	Leftover_ScbfJmS_1595	5527	0.00115327	0.080368	11.194
1020	Leftover_ScbfJmS_1611	3954	3.55286e-06	0.00107303	42.3876
1021	Leftover_ScbfJmS_1617	3252	0.000830284	0.0646009	-6.75215
1022	Leftover_ScbfJmS_1627	1088	5.9965e-15	3.95386e-11	7.96371
1023	Leftover_ScbfJmS_1627	1097	2.02206e-06	0.00068962	5.05835
1024	Leftover_ScbfJmS_1635	17837	0.000601923	0.0521301	-25.119
1025	Leftover_ScbfJmS_1640	10290	0.000626999	0.0536736	22.3586
1026	Leftover_ScbfJmS_1641	30573	0.00058669	0.0513051	12.9152
1027	Leftover_ScbfJmS_1653	59635	0.00048239	0.0457279	32.791
1028	Leftover_ScbfJmS_1668	2733	0.00109635	0.0778416	14.4072
1029	Leftover_ScbfJmS_1678	428	0.00127812	0.0856682	4.39625
1030	Leftover_ScbfJmS_1678	445	0.0010713	0.0767243	5.44515
1031	Leftover_ScbfJmS_1678	36581	0.00102288	0.0742237	-11.1111
1032	Leftover_ScbfJmS_169	19195	0.000118234	0.0170631	5.88373
1033	Leftover_ScbfJmS_169	19207	0.000415089	0.0417215	5.44144
1034	Leftover_ScbfJmS_169	19235	2.01242e-06	0.000688708	4.00142
1035	Leftover_ScbfJmS_169	19469	0.00121022	0.0824352	4.67979
1036	Leftover_ScbfJmS_169	19477	2.12949e-05	0.00462487	7.46981
1037	Leftover_ScbfJmS_169	19483	0.000566504	0.0501159	6.53292
1038	Leftover_ScbfJmS_169	19486	0.000164305	0.021842	7.41878
1039	Leftover_ScbfJmS_169	19662	6.68442e-07	0.000284964	8.25143
1040	Leftover_ScbfJmS_169	19694	0.000459516	0.0445258	5.49042
1041	Leftover_ScbfJmS_169	39164	0.000719851	0.0586797	7.08633
1042	Leftover_ScbfJmS_169	39170	3.58615e-06	0.00107717	9.57961
1043	Leftover_ScbfJmS_169	39191	0.000207184	0.0254235	7.90679
1044	Leftover_ScbfJmS_169	39194	4.61619e-05	0.00853384	8.52702
1045	Leftover_ScbfJmS_169	39197	0.000488833	0.0460015	7.27588
1046	Leftover_ScbfJmS_169	39231	0.00136296	0.0886275	6.96915
1047	Leftover_ScbfJmS_169	39245	0.000670809	0.0560352	7.23127
1048	Leftover_ScbfJmS_169	39254	2.49502e-05	0.00520356	9.52011
1049	Leftover_ScbfJmS_1709	9091	0.000754845	0.0604023	9.10922
1050	Leftover_ScbfJmS_1712	11814	0.00105089	0.0757007	19.5055
1051	Leftover_ScbfJmS_1712	16803	0.00108798	0.0774144	-8.8973
1052	Leftover_ScbfJmS_1716	8042	0.000605322	0.0523329	14.9455
1053	Leftover_ScbfJmS_1716	12233	0.000184861	0.0237757	9.53676
1054	Leftover_ScbfJmS_1716	12782	1.62457e-05	0.00375413	16.8517
1055	Leftover_ScbfJmS_1716	12808	0.000595721	0.0519569	8.79488
1056	Leftover_ScbfJmS_1716	14178	0.001154	0.080368	-3.3213
1057	Leftover_ScbfJmS_1716	15578	0.00131406	0.0865285	1.41516
1058	Leftover_ScbfJmS_1720	12042	0.000145374	0.0198977	22.9885
1059	Leftover_ScbfJmS_1721	11755	0.00117096	0.0807617	-15.3667
1060	Leftover_ScbfJmS_1737	42426	0.000352401	0.037286	-7.78834
1061	Leftover_ScbfJmS_1748	6402	0.000572907	0.0505918	-10.3785
1062	Leftover_ScbfJmS_1756	14866	0.0016511	0.0994793	-8.10811
1063	Leftover_ScbfJmS_1757	40087	0.000737752	0.0594768	-20.0197
1064	Leftover_ScbfJmS_1757	40109	0.000547284	0.0491185	-30.0498
1065	Leftover_ScbfJmS_1757	52831	0.000224086	0.0270941	-6.89569
1066	Leftover_ScbfJmS_1757	53093	5.33675e-05	0.00949881	18.9645
1067	Leftover_ScbfJmS_1757	54352	0.000142166	0.019598	12.3116
1068	Leftover_ScbfJmS_1757	78602	0.00134545	0.0878934	23.0647
1069	Leftover_ScbfJmS_1760	40238	0.000445345	0.0438709	-14.221
1070	Leftover_ScbfJmS_1760	43921	2.48199e-05	0.00520356	-27.5668
1071	Leftover_ScbfJmS_1767	10647	0.000462421	0.0446634	-8.38321
1072	Leftover_ScbfJmS_1767	10681	1.38714e-07	7.93026e-05	-21.2222
1073	Leftover_ScbfJmS_1772	6434	0.000661774	0.0557514	22.2672
1074	Leftover_ScbfJmS_1772	20714	0.000210251	0.0257679	12.8205
1075	Leftover_ScbfJmS_1772	43297	0.00013681	0.019031	-17.5916
1076	Leftover_ScbfJmS_1772	44091	0.000108637	0.0161089	-20.9363
1077	Leftover_ScbfJmS_1772	49106	0.000731101	0.0591241	-16.7226
1078	Leftover_ScbfJmS_1772	50578	0.000229209	0.0274784	-22.2384
1079	Leftover_ScbfJmS_1772	51859	0.000411	0.0415215	-22.5973
1080	Leftover_ScbfJmS_1772	65459	0.000511591	0.0471122	-21.9275
1081	Leftover_ScbfJmS_1772	65759	9.57097e-06	0.00241481	-27.0324
1082	Leftover_ScbfJmS_1772	65850	0.00133457	0.0874137	-17.4201
1083	Leftover_ScbfJmS_1776	737	0.000726786	0.0589681	-19.5382
1084	Leftover_ScbfJmS_1776	1190	0.000877678	0.066446	11.089
1085	Leftover_ScbfJmS_1790	2640	0.000764997	0.060968	11.635
1086	Leftover_ScbfJmS_1799	3932	0.000314954	0.0346499	-6.75991
1087	Leftover_ScbfJmS_18	3490	0.000796597	0.0626783	-11.5653
1088	Leftover_ScbfJmS_1809	13270	0.000495039	0.0462391	-14.0874
1089	Leftover_ScbfJmS_1811	27211	0.000677229	0.056381	24.1806
1090	Leftover_ScbfJmS_1811	31700	0.000822874	0.0641842	-14.8439
1091	Leftover_ScbfJmS_1826	10686	2.81724e-05	0.00576116	-12.8747
1092	Leftover_ScbfJmS_1826	11258	0.000973962	0.0718871	21.3564
1093	Leftover_ScbfJmS_1827	30783	4.86277e-05	0.00888997	-3.21333
1094	Leftover_ScbfJmS_1828	13170	1.47134e-08	1.15493e-05	-10.2496
1095	Leftover_ScbfJmS_1832	2567	0.00131093	0.0864375	-27.0161
1096	Leftover_ScbfJmS_1832	4425	1.14806e-07	6.71879e-05	43.8516
1097	Leftover_ScbfJmS_1832	5066	0.000119097	0.0171459	30.4858
1098	Leftover_ScbfJmS_1857	15190	3.17761e-06	0.000991559	-19.8438
1099	Leftover_ScbfJmS_1857	21783	0.000498972	0.0463384	-17.0591
1100	Leftover_ScbfJmS_1857	22576	0.00062876	0.0537484	10.3788
1101	Leftover_ScbfJmS_1877	8887	0.0011058	0.0780645	9.49622
1102	Leftover_ScbfJmS_1877	22860	0.000559383	0.0496635	14.2857
1103	Leftover_ScbfJmS_1883	1052	0.000274644	0.0312943	8.19876
1104	Leftover_ScbfJmS_1883	1094	0.000429139	0.0426568	9.087
1105	Leftover_ScbfJmS_1883	2737	3.12584e-05	0.00623304	-15.74
1106	Leftover_ScbfJmS_1902	643	7.45525e-05	0.0122409	-16.0734
1107	Leftover_ScbfJmS_1906	28913	0.00130552	0.0862533	-10.1054
1108	Leftover_ScbfJmS_1906	29885	6.33356e-05	0.0109144	-4.85452
1109	Leftover_ScbfJmS_1928	135093	2.49277e-05	0.00520356	-14.8649
1110	Leftover_ScbfJmS_1929	5520	0.000541417	0.048769	-13.7679
1111	Leftover_ScbfJmS_1929	5824	8.23333e-05	0.0130498	-25.1161
1112	Leftover_ScbfJmS_1941	10238	0.000131719	0.0184005	20.1282
1113	Leftover_ScbfJmS_1946	20001	0.000461495	0.0446611	-34.3881
1114	Leftover_ScbfJmS_1949	9618	0.00032246	0.0352291	-25.2392
1115	Leftover_ScbfJmS_1949	11013	2.06338e-05	0.00452498	-14.1059
1116	Leftover_ScbfJmS_1949	11079	0.000630783	0.0538585	19.145
1117	Leftover_ScbfJmS_1959	93825	0.00148375	0.0932921	12.3206
1118	Leftover_ScbfJmS_1967	51409	0.000579045	0.0509973	-30.6742
1119	Leftover_ScbfJmS_1989_199	22067	0.000453676	0.0442946	-17.3663
1120	Leftover_ScbfJmS_1989_199	34672	0.000476344	0.0454314	-14.5
1121	Leftover_ScbfJmS_1989_199	37229	0.00156146	0.0961612	-9.38549
1122	Leftover_ScbfJmS_1989_199	46522	0.000128326	0.018054	-16.9991
1123	Leftover_ScbfJmS_1996	27096	0.000631496	0.0538585	-25.0277
1124	Leftover_ScbfJmS_2006	8265	0.00123024	0.0831702	9.58904
1125	Leftover_ScbfJmS_2006	24031	0.000981372	0.0722002	28.0938
1126	Leftover_ScbfJmS_2006	24041	0.00099205	0.0727876	17.5616
1127	Leftover_ScbfJmS_2006	24043	0.00122982	0.0831702	18.1688
1128	Leftover_ScbfJmS_2006	24219	0.000860044	0.0656344	-13.8862
1129	Leftover_ScbfJmS_2006	26086	3.55383e-13	1.25531e-09	-8.15256
1130	Leftover_ScbfJmS_2006	26150	1.82381e-06	0.00063515	-6.61057
1131	Leftover_ScbfJmS_2011	41666	0.00143149	0.0911656	-7.44948
1132	Leftover_ScbfJmS_2017	69158	0.000739606	0.0595684	-17.316
1133	Leftover_ScbfJmS_202	31885	0.00116941	0.0807617	-14.4799
1134	Leftover_ScbfJmS_2032	4503	2.97017e-06	0.000953774	8.35598
1135	Leftover_ScbfJmS_2032	4513	2.94239e-05	0.0059634	6.44186
1136	Leftover_ScbfJmS_2032	4541	0.00072615	0.0589648	5.5865
1137	Leftover_ScbfJmS_2032	4558	2.49908e-05	0.00520356	6.51783
1138	Leftover_ScbfJmS_2032	4592	0.000282532	0.0320454	5.37151
1139	Leftover_ScbfJmS_2049	37690	0.00138751	0.0895757	-5.86618
1140	Leftover_ScbfJmS_2049	40541	0.000110328	0.0162753	7.69246
1141	Leftover_ScbfJmS_2049	41386	0.000206964	0.0254235	-4.24406
1142	Leftover_ScbfJmS_2058	2900	0.000944503	0.0702898	-8.05759
1143	Leftover_ScbfJmS_2058	3640	0.000113185	0.0165598	14.7095
1144	Leftover_ScbfJmS_2072	391	0.0016325	0.0989344	-14.7781
1145	Leftover_ScbfJmS_2072	2103	0.000760968	0.0607073	-12.1547
1146	Leftover_ScbfJmS_2074_122	17718	0.000232497	0.0277911	-25.261
1147	Leftover_ScbfJmS_2076	3185	0.000426594	0.0424892	-18.4053
1148	Leftover_ScbfJmS_2076	3815	0.000721264	0.0587127	-4.71157
1149	Leftover_ScbfJmS_2101	8738	0.000195474	0.0245969	-11.9559
1150	Leftover_ScbfJmS_2104	148790	0.000315951	0.0347209	-7.42258
1151	Leftover_ScbfJmS_2110	152233	0.0001979	0.0247037	-30.6561
1152	Leftover_ScbfJmS_2120	3920	0.000218009	0.0265018	9.02688
1153	Leftover_ScbfJmS_2121	5375	0.00109551	0.0778377	-16.3011
1154	Leftover_ScbfJmS_2138	638	1.81227e-07	9.79456e-05	24.5578
1155	Leftover_ScbfJmS_2138	7102	0.000465202	0.0447888	2.6491
1156	Leftover_ScbfJmS_2138	7609	1.77677e-07	9.6555e-05	35.1663
1157	Leftover_ScbfJmS_2138	13171	0.00164265	0.0991995	15.4628
1158	Leftover_ScbfJmS_2145	3482	0.000251281	0.0293421	-28.2984
1159	Leftover_ScbfJmS_2150	1496	3.20115e-05	0.00635756	6.83577
1160	Leftover_ScbfJmS_2150	2213	0.000335159	0.0360781	6.05915
1161	Leftover_ScbfJmS_2150	2292	1.3816e-05	0.00326903	10.6641
1162	Leftover_ScbfJmS_2154	1357	0.00131929	0.0868154	2.47756
1163	Leftover_ScbfJmS_2154	1394	2.24183e-15	1.70558e-11	4.3463
1164	Leftover_ScbfJmS_2154	1407	2.86302e-22	5.66329e-18	8.48146
1165	Leftover_ScbfJmS_2154	1416	2.96353e-08	2.06412e-05	2.84359
1166	Leftover_ScbfJmS_2154	1486	4.5971e-07	0.000208138	3.38378
1167	Leftover_ScbfJmS_2154	1490	1.5208e-05	0.00356388	3.13482
1168	Leftover_ScbfJmS_2154	1493	8.92346e-06	0.00227466	2.49216
1169	Leftover_ScbfJmS_2154	1578	6.77818e-06	0.00183166	5.27401
1170	Leftover_ScbfJmS_2154	1586	0.00111574	0.0785897	3.32109
1171	Leftover_ScbfJmS_2154	1590	1.61757e-05	0.00374864	6.09499
1172	Leftover_ScbfJmS_2154	1595	9.51108e-07	0.000380844	6.52724
1173	Leftover_ScbfJmS_2154	1600	2.78377e-06	0.000917753	8.19217
1174	Leftover_ScbfJmS_2154	1606	0.00132752	0.0871248	4.44176
1175	Leftover_ScbfJmS_2154	1817	0.00123026	0.0831702	4.82309
1176	Leftover_ScbfJmS_2154	1857	0.000864308	0.0658579	6.73184
1177	Leftover_ScbfJmS_2154	1895	0.00019979	0.024793	8.24537
1178	Leftover_ScbfJmS_2162	14859	0.00105172	0.0757057	3.26539
1179	Leftover_ScbfJmS_2162	14890	1.35767e-09	1.54343e-06	6.53844
1180	Leftover_ScbfJmS_2168	19588	0.000405741	0.0411584	-7.55425
1181	Leftover_ScbfJmS_2168	24876	0.000240742	0.0284813	-28.3103
1182	Leftover_ScbfJmS_2168	27457	0.00161756	0.0986726	12.2423
1183	Leftover_ScbfJmS_2172	3721	5.4324e-07	0.00023669	16.3352
1184	Leftover_ScbfJmS_2175	2901	0.00127958	0.0856682	-7.27929
1185	Leftover_ScbfJmS_2175	11979	0.00137635	0.0891461	18.1426
1186	Leftover_ScbfJmS_2175	14115	0.00012219	0.0174486	7.95234
1187	Leftover_ScbfJmS_2179	29882	0.000582567	0.051196	12.4013
1188	Leftover_ScbfJmS_2182_1813_891_820	64526	0.000121468	0.0173859	-19.3932
1189	Leftover_ScbfJmS_2182_1813_891_820	68404	0.000997824	0.0729947	-16.9474
1190	Leftover_ScbfJmS_2182_1813_891_820	70636	0.000822718	0.0641842	15.2299
1191	Leftover_ScbfJmS_2182_1813_891_820	78535	0.000580342	0.051066	22.4905
1192	Leftover_ScbfJmS_2182_1813_891_820	96866	0.00102136	0.0742226	-15.7211
1193	Leftover_ScbfJmS_2182_1813_891_820	137116	0.000261478	0.0301412	14.13
1194	Leftover_ScbfJmS_2182_1813_891_820	142359	0.000792335	0.0624524	-15.3583
1195	Leftover_ScbfJmS_2185	2016	0.00117671	0.0810437	20.3321
1196	Leftover_ScbfJmS_2185	42071	0.00120392	0.0821755	4.81329
1197	Leftover_ScbfJmS_2230	23900	3.99309e-05	0.00756576	6.96417
1198	Leftover_ScbfJmS_2234_990	9672	0.0011043	0.0780138	18.2678
1199	Leftover_ScbfJmS_2239	11466	0.00019855	0.0247037	-15.2335
1200	Leftover_ScbfJmS_2246	28192	0.0015785	0.0969689	-15
1201	Leftover_ScbfJmS_2247_2147_1698	6713	1.63886e-05	0.00376954	10.0088
1202	Leftover_ScbfJmS_2247_2147_1698	30840	1.63514e-05	0.00376954	7.14093
1203	Leftover_ScbfJmS_2247_2147_1698	33350	0.000452648	0.0442946	3.73289
1204	Leftover_ScbfJmS_2247_2147_1698	33379	4.28091e-08	2.86081e-05	6.72854
1205	Leftover_ScbfJmS_2247_2147_1698	34137	2.64785e-05	0.00549021	4.45149
1206	Leftover_ScbfJmS_2247_2147_1698	34150	0.000435153	0.0430815	3.56183
1207	Leftover_ScbfJmS_2247_2147_1698	37154	0.000168983	0.0223051	4.42465
1208	Leftover_ScbfJmS_2247_2147_1698	37192	2.01039e-05	0.00442754	6.983
1209	Leftover_ScbfJmS_2247_2147_1698	44081	0.000253497	0.0295274	27.619
1210	Leftover_ScbfJmS_2247_2147_1698	47383	0.00144238	0.0915642	10.7096
1211	Leftover_ScbfJmS_225	22553	0.00100318	0.0732782	32.3036
1212	Leftover_ScbfJmS_225	26977	0.00077554	0.0615603	16.8305
1213	Leftover_ScbfJmS_225	27106	0.00108107	0.0771454	8.15713
1214	Leftover_ScbfJmS_225	27122	0.00163403	0.0989664	4.71821
1215	Leftover_ScbfJmS_225	27128	0.000250737	0.0293131	7.05086
1216	Leftover_ScbfJmS_225	27133	7.76221e-05	0.0125771	6.84629
1217	Leftover_ScbfJmS_225	27135	1.31077e-05	0.00311635	8.16974
1218	Leftover_ScbfJmS_225	27216	0.0016439	0.0991995	4.14957
1219	Leftover_ScbfJmS_225	27299	3.25418e-05	0.00642418	8.53904
1220	Leftover_ScbfJmS_2255	1949	0.00127844	0.0856682	17.7823
1221	Leftover_ScbfJmS_2255	2139	0.00138454	0.0894679	7.65364
1222	Leftover_ScbfJmS_2255	6564	0.000789552	0.0623223	-8.35442
1223	Leftover_ScbfJmS_2266	16706	0.00154707	0.0955723	-21.9368
1224	Leftover_ScbfJmS_2266	16869	0.000125469	0.0177392	7.29348
1225	Leftover_ScbfJmS_2266	39599	0.000907321	0.0680347	6.95511
1226	Leftover_ScbfJmS_2268	88848	7.40825e-05	0.0122409	17.4861
1227	Leftover_ScbfJmS_2281	49854	0.000346838	0.0369254	29.8595
1228	Leftover_ScbfJmS_2283	4156	0.000693639	0.0574571	20.1361
1229	Leftover_ScbfJmS_2289	42735	0.00163051	0.0988741	-17.1565
1230	Leftover_ScbfJmS_229	3430	0.000142523	0.019598	23.1888
1231	Leftover_ScbfJmS_229	6951	3.03388e-14	1.50032e-10	32.3995
1232	Leftover_ScbfJmS_2299_ScbfJmS_836	53660	4.63519e-05	0.00855296	25.1485
1233	Leftover_ScbfJmS_2299_ScbfJmS_836	109155	0.00121246	0.082523	-10.6157
1234	Leftover_ScbfJmS_2301	6748	0.000186501	0.0238935	-15.3895
1235	Leftover_ScbfJmS_2322	821	0.00134771	0.0879831	14.3939
1236	Leftover_ScbfJmS_2322	1894	1.17273e-05	0.00286389	4.21235
1237	Leftover_ScbfJmS_2322	4092	2.01306e-07	0.000104789	-20.3376
1238	Leftover_ScbfJmS_2332	515	1.53178e-06	0.000554944	15.6324
1239	Leftover_ScbfJmS_2332	3794	1.68765e-13	7.25719e-10	-8.53299
1240	Leftover_ScbfJmS_2332	3797	0.00102449	0.0742864	4.1677
1241	Leftover_ScbfJmS_2332	4258	0.000608208	0.0524906	8.33469
1242	Leftover_ScbfJmS_2341	790	0.000259125	0.0299749	6.2081
1243	Leftover_ScbfJmS_2341	49424	0.00041664	0.0418349	-11.7843
1244	Leftover_ScbfJmS_2341	87153	0.000405721	0.0411584	-6.21873
1245	Leftover_ScbfJmS_2341	97738	0.000447801	0.0440173	28.1629
1246	Leftover_ScbfJmS_2345	4812	0.000744474	0.0598144	8.08914
1247	Leftover_ScbfJmS_2345	4984	0.000244359	0.0288584	-5.15298
1248	Leftover_ScbfJmS_2345	32502	7.25207e-05	0.0121333	17.4472
1249	Leftover_ScbfJmS_2345	45669	0.000539697	0.0487472	-25.214
1250	Leftover_ScbfJmS_2352	2465	3.4695e-09	3.26807e-06	-40.3937
1251	Leftover_ScbfJmS_2352	2739	0.000141208	0.0195329	-12.3937
1252	Leftover_ScbfJmS_2362	1783	0.000255523	0.0296623	-14.142
1253	Leftover_ScbfJmS_2364	29362	0.000335858	0.0361062	-22.6114
1254	Leftover_ScbfJmS_2390	935	3.68012e-05	0.0071108	-15.8128
1255	Leftover_ScbfJmS_2396	14859	0.000312182	0.0344215	-9.30879
1256	Leftover_ScbfJmS_2396	26048	0.00129719	0.0859476	-11.5376
1257	Leftover_ScbfJmS_2396	31489	5.78094e-05	0.01021	-17.0624
1258	Leftover_ScbfJmS_2396	34426	0.000124929	0.017702	-15.7943
1259	Leftover_ScbfJmS_2396	38070	1.42857e-05	0.00335608	-19.7128
1260	Leftover_ScbfJmS_2396	40277	0.00112713	0.0791186	-12.8922
1261	Leftover_ScbfJmS_2396	45144	8.16474e-05	0.0130095	-14.5297
1262	Leftover_ScbfJmS_2396	46686	7.54382e-06	0.00197059	-12.0745
1263	Leftover_ScbfJmS_2398	1001	0.00158094	0.0970585	-9.35102
1264	Leftover_ScbfJmS_2420	135482	0.00139397	0.0898174	-20.9389
1265	Leftover_ScbfJmS_2420	136316	0.000868993	0.0660622	28.2415
1266	Leftover_ScbfJmS_2420	141431	1.91159e-05	0.00428716	-33.3333
1267	Leftover_ScbfJmS_2431	3597	0.000149314	0.0202866	27.1186
1268	Leftover_ScbfJmS_2439	42945	0.000989243	0.0726356	-30.0722
1269	Leftover_ScbfJmS_2441	4239	5.08744e-07	0.00022363	-21.2218
1270	Leftover_ScbfJmS_2441	17615	4.83946e-05	0.00886374	-4.2526
1271	Leftover_ScbfJmS_2452	29550	0.0016254	0.0988071	-13.1396
1272	Leftover_ScbfJmS_2452	30417	0.000164181	0.021842	-18.9065
1273	Leftover_ScbfJmS_2460	26722	0.000706105	0.0580521	-16.2137
1274	Leftover_ScbfJmS_2466	2795	0.000109896	0.0162468	5.67008
1275	Leftover_ScbfJmS_2466	2895	0.000840952	0.0648438	6.33479
1276	Leftover_ScbfJmS_247	11476	0.000377956	0.0391984	8.62097
1277	Leftover_ScbfJmS_2470	45727	1.14969e-06	0.000440734	-27.1739
1278	Leftover_ScbfJmS_2470	50616	0.000296061	0.033124	29.3377
1279	Leftover_ScbfJmS_2474	5644	0.00077717	0.0615787	5.41642
1280	Leftover_ScbfJmS_2474	42468	1.33132e-11	2.92606e-08	3.33423
1281	Leftover_ScbfJmS_249	44388	0.000519728	0.04749	-13.2338
1282	Leftover_ScbfJmS_249	45705	0.000720265	0.0586797	10.0099
1283	Leftover_ScbfJmS_261_1982	10189	0.000161219	0.0215185	-17.3723
1284	Leftover_ScbfJmS_261_1982	19236	0.000112464	0.0164958	-27.7101
1285	Leftover_ScbfJmS_261_1982	25980	0.000378493	0.0391984	19.1176
1286	Leftover_ScbfJmS_285	14369	2.76586e-08	1.94011e-05	10.6747
1287	Leftover_ScbfJmS_285	14376	0.0010546	0.0758022	6.92632
1288	Leftover_ScbfJmS_285	14500	1.04424e-09	1.2728e-06	11.3504
1289	Leftover_ScbfJmS_285	14513	4.03293e-05	0.00761208	7.26457
1290	Leftover_ScbfJmS_3	3544	0.000492912	0.0462002	-16.2821
1291	Leftover_ScbfJmS_3	11658	0.00153627	0.095442	9.19002
1292	Leftover_ScbfJmS_300	33903	3.39631e-05	0.00667811	-17.6438
1293	Leftover_ScbfJmS_300	35225	0.00094168	0.0701325	-26.2954
1294	Leftover_ScbfJmS_300	37081	0.0008451	0.0649952	12.7218
1295	Leftover_ScbfJmS_304	59527	0.000248067	0.0290652	-30.8113
1296	Leftover_ScbfJmS_307	876	0.000391055	0.0399968	6.61907
1297	Leftover_ScbfJmS_309	20612	0.00156809	0.0965095	25.8631
1298	Leftover_ScbfJmS_312	19755	0.000502254	0.0465557	8.68732
1299	Leftover_ScbfJmS_312	19767	0.00153311	0.0953772	5.53652
1300	Leftover_ScbfJmS_32	8183	0.000463883	0.0447609	-5.17792
1301	Leftover_ScbfJmS_32	8831	0.000151018	0.0204887	-4.15249
1302	Leftover_ScbfJmS_324_987_2391	13832	0.000993253	0.0728097	-6.49869
1303	Leftover_ScbfJmS_324_987_2391	13962	0.00151308	0.0946551	-3.69523
1304	Leftover_ScbfJmS_324_987_2391	41526	7.4376e-05	0.0122409	5.73455
1305	Leftover_ScbfJmS_324_987_2391	41560	2.92523e-05	0.00595246	4.98962
1306	Leftover_ScbfJmS_324_987_2391	41577	3.56218e-05	0.00692169	5.65274
1307	Leftover_ScbfJmS_324_987_2391	41605	2.56483e-06	0.000851247	5.15944
1308	Leftover_ScbfJmS_324_987_2391	41615	3.833e-05	0.00734227	4.99699
1309	Leftover_ScbfJmS_324_987_2391	41618	0.000611337	0.0527146	3.18214
1310	Leftover_ScbfJmS_324_987_2391	41620	0.000312982	0.0344713	3.01072
1311	Leftover_ScbfJmS_324_987_2391	41659	1.05526e-09	1.2728e-06	6.89595
1312	Leftover_ScbfJmS_324_987_2391	41668	0.00038667	0.0396302	3.85623
1313	Leftover_ScbfJmS_324_987_2391	41678	0.00015905	0.0214315	4.07617
1314	Leftover_ScbfJmS_324_987_2391	41683	0.000232102	0.0277911	4.32159
1315	Leftover_ScbfJmS_324_987_2391	41704	0.000403725	0.0410803	3.23237
1316	Leftover_ScbfJmS_324_987_2391	41888	0.00147238	0.0926362	4.23177
1317	Leftover_ScbfJmS_324_987_2391	42811	0.000787734	0.0622285	-10.1467
1318	Leftover_ScbfJmS_324_987_2391	58200	0.000300135	0.0334962	-32.4887
1319	Leftover_ScbfJmS_327	10540	0.000613544	0.0528129	16.9591
1320	Leftover_ScbfJmS_328	134	0.00155472	0.0959249	-15.4936
1321	Leftover_ScbfJmS_328	2520	0.00106998	0.0767007	-21.412
1322	Leftover_ScbfJmS_337	4248	0.000565084	0.050035	-4.60482
1323	Leftover_ScbfJmS_339	37386	0.000144114	0.019769	-30.1701
1324	Leftover_ScbfJmS_340	624	0.00151839	0.0948671	-20.1309
1325	Leftover_ScbfJmS_350	117158	8.46535e-05	0.0132898	-13.449
1326	Leftover_ScbfJmS_352	46374	0.000551068	0.0493238	-25.7583
1327	Leftover_ScbfJmS_355	2651	0.000667412	0.0559879	20.2026
1328	Leftover_ScbfJmS_356	3511	0.00149348	0.0937257	9.64886
1329	Leftover_ScbfJmS_357	338	0.000582936	0.051196	-16.9991
1330	Leftover_ScbfJmS_357	708	2.71732e-05	0.00562246	1.99252
1331	Leftover_ScbfJmS_357	806	8.88501e-05	0.0137737	5.71743
1332	Leftover_ScbfJmS_357	808	0.00046233	0.0446634	5.3381
1333	Leftover_ScbfJmS_357	1789	0.0015388	0.0954789	-4.299
1334	Leftover_ScbfJmS_357	1976	1.21149e-10	2.10213e-07	6.27796
1335	Leftover_ScbfJmS_357	2022	1.08903e-05	0.00269948	3.15657
1336	Leftover_ScbfJmS_357	2208	2.16597e-06	0.00073364	7.11314
1337	Leftover_ScbfJmS_357	2280	0.000121218	0.0173753	9.41685
1338	Leftover_ScbfJmS_357	2935	0.00096604	0.0715159	-5.77671
1339	Leftover_ScbfJmS_360	75477	0.000174685	0.022733	17.9167
1340	Leftover_ScbfJmS_40	157144	0.00018758	0.0240005	27.7419
1341	Leftover_ScbfJmS_40	160711	0.00013155	0.0184005	-7.77133
1342	Leftover_ScbfJmS_409	3555	1.69321e-12	4.96866e-09	-23.0093
1343	Leftover_ScbfJmS_417	3467	0.00143752	0.0913731	-12.5872
1344	Leftover_ScbfJmS_417	4934	0.00132116	0.086833	-14.6798
1345	Leftover_ScbfJmS_419	13461	0.000142126	0.019598	19.1526
1346	Leftover_ScbfJmS_419	22946	0.00152438	0.0951215	2.60369
1347	Leftover_ScbfJmS_420	5458	0.000190366	0.0242391	-10.4208
1348	Leftover_ScbfJmS_422	57430	0.000656203	0.0553764	-14.2903
1349	Leftover_ScbfJmS_450	13119	0.00164997	0.0994793	8.52102
1350	Leftover_ScbfJmS_453	8302	0.000327767	0.0356236	-4.75047
1351	Leftover_ScbfJmS_453	9552	0.00150558	0.0943054	-8.75129
1352	Leftover_ScbfJmS_460	29491	0.000843429	0.0649256	-8.71445
1353	Leftover_ScbfJmS_479	7620	0.000104545	0.0156666	3.97482
1354	Leftover_ScbfJmS_492	1413	0.000284671	0.0321405	-17.1871
1355	Leftover_ScbfJmS_492	7404	0.000819896	0.0640529	-20.0735
1356	Leftover_ScbfJmS_5	954	2.15776e-07	0.000110576	8.22977
1357	Leftover_ScbfJmS_5	2541	0.00018855	0.0240624	11.1102
1358	Leftover_ScbfJmS_519	10474	3.38442e-08	2.3085e-05	8.96435
1359	Leftover_ScbfJmS_52	60468	1.38845e-05	0.00327741	-46.2963
1360	Leftover_ScbfJmS_527	4236	0.000631874	0.0538585	-30.6364
1361	Leftover_ScbfJmS_527	16897	0.00117914	0.0810437	-7.18254
1362	Leftover_ScbfJmS_527	38530	0.000446496	0.0439405	22.2222
1363	Leftover_ScbfJmS_527	42323	0.000334418	0.0360781	15.0689
1364	Leftover_ScbfJmS_533	23289	0.000106102	0.015837	-39.1528
1365	Leftover_ScbfJmS_540	29828	0.0016399	0.0991397	14.6199
1366	Leftover_ScbfJmS_540	30735	0.0001462	0.0199445	-11.0176
1367	Leftover_ScbfJmS_551	5064	0.00118975	0.0816591	-6.10221
1368	Leftover_ScbfJmS_551	7247	0.000786996	0.0622199	-21.8333
1369	Leftover_ScbfJmS_551	10991	0.00049575	0.0462544	27.3782
1370	Leftover_ScbfJmS_552	3047	0.00158323	0.0970801	10.7285
1371	Leftover_ScbfJmS_554	211	0.000366388	0.0383463	-3.47395
1372	Leftover_ScbfJmS_555	58797	0.000146964	0.0200211	-12.8626
1373	Leftover_ScbfJmS_563	8751	0.000555566	0.0495025	-21.4673
1374	Leftover_ScbfJmS_563	14449	0.00124697	0.0842418	18.1911
1375	Leftover_ScbfJmS_563	22645	0.0012982	0.0859476	11.3034
1376	Leftover_ScbfJmS_596_672	11674	0.00146541	0.0923957	-6.34615
1377	Leftover_ScbfJmS_596_672	15967	0.000346538	0.0369254	9.52381
1378	Leftover_ScbfJmS_596_672	16584	0.00128013	0.0856682	-10.2933
1379	Leftover_ScbfJmS_596_672	21643	0.000145454	0.0198977	14.8866
1380	Leftover_ScbfJmS_596_672	25081	7.68873e-46	3.80223e-41	-25.084
1381	Leftover_ScbfJmS_608	3486	3.49143e-06	0.00106579	-22.6879
1382	Leftover_ScbfJmS_608	6008	0.0016604	0.0998302	-18.485
1383	Leftover_ScbfJmS_608	9520	0.00146835	0.0924416	-18.0933
1384	Leftover_ScbfJmS_608	10959	9.05714e-05	0.0139748	-24.4523
1385	Leftover_ScbfJmS_608	11300	7.12334e-06	0.00188881	-25.4545
1386	Leftover_ScbfJmS_608	11687	0.000185287	0.0237996	-25.3854
1387	Leftover_ScbfJmS_608	15067	9.98701e-05	0.0151033	-31.6468
1388	Leftover_ScbfJmS_610	6396	3.29272e-09	3.19278e-06	-37.0011
1389	Leftover_ScbfJmS_610	9645	9.75527e-08	5.84799e-05	-32.4934
1390	Leftover_ScbfJmS_610	9650	8.19211e-07	0.000337597	-30.5784
1391	Leftover_ScbfJmS_613	320	0.000272954	0.0311375	-3.77998
1392	Leftover_ScbfJmS_613	11102	0.00135097	0.0881375	11.33
1393	Leftover_ScbfJmS_613	35946	0.000673108	0.0561799	5.84554
1394	Leftover_ScbfJmS_632	9191	0.001559	0.0961108	-24.3382
1395	Leftover_ScbfJmS_636	8539	0.000655159	0.0553764	-9.83465
1396	Leftover_ScbfJmS_637	8490	0.00115962	0.0804847	2.95918
1397	Leftover_ScbfJmS_637	12222	7.36363e-05	0.0122402	7.75255
1398	Leftover_ScbfJmS_637	12729	0.00150525	0.0943054	5.14149
1399	Leftover_ScbfJmS_658	7828	0.000974694	0.0718875	-7.23975
1400	Leftover_ScbfJmS_659	27764	0.000365764	0.0383215	23.1132
1401	Leftover_ScbfJmS_663	7110	6.65227e-06	0.00180752	8.56561
1402	Leftover_ScbfJmS_663	7206	0.000156798	0.0211568	5.86593
1403	Leftover_ScbfJmS_673	1080	0.000963361	0.071371	-5.43422
1404	Leftover_ScbfJmS_673	1422	0.00059775	0.0520523	18.5643
1405	Leftover_ScbfJmS_673	1900	0.00119467	0.0818833	-13.7907
1406	Leftover_ScbfJmS_677	2859	0.00140151	0.0901265	-3.5366
1407	Leftover_ScbfJmS_677	2955	0.00144649	0.0916047	-3.67951
1408	Leftover_ScbfJmS_677	3043	0.000697978	0.0575955	-4.96857
1409	Leftover_ScbfJmS_677	3225	3.38136e-06	0.0010386	-10.8557
1410	Leftover_ScbfJmS_677	3232	0.00129763	0.0859476	-7.37615
1411	Leftover_ScbfJmS_677	3710	6.83837e-05	0.0115812	13.3707
1412	Leftover_ScbfJmS_679	579	0.000732917	0.0591742	-6.86129
1413	Leftover_ScbfJmS_679	896	7.44928e-05	0.0122409	9.70633
1414	Leftover_ScbfJmS_679	1136	0.000174312	0.0227143	10.6353
1415	Leftover_ScbfJmS_679	1222	0.00117689	0.0810437	10.1107
1416	Leftover_ScbfJmS_679	2100	3.59406e-06	0.00107717	8.51947
1417	Leftover_ScbfJmS_679	2102	9.56697e-07	0.000381537	9.30616
1418	Leftover_ScbfJmS_679	4237	0.000266492	0.0306123	21.6673
1419	Leftover_ScbfJmS_699	17922	0.000815757	0.063881	-11.1372
1420	Leftover_ScbfJmS_709	2443	0.00137759	0.0891681	24.9022
1421	Leftover_ScbfJmS_712	14049	0.000508081	0.0469109	-4.92001
1422	Leftover_ScbfJmS_712	25445	0.000625741	0.0536467	6.76692
1423	Leftover_ScbfJmS_714	13485	0.00128647	0.0857973	20.4648
1424	Leftover_ScbfJmS_719	19411	3.34227e-06	0.00103301	11.7481
1425	Leftover_ScbfJmS_729	6204	0.000752774	0.0603157	-14.3943
1426	Leftover_ScbfJmS_740	6525	0.000436906	0.0432118	-13.3899
1427	Leftover_ScbfJmS_751_609	13620	0.00154383	0.0955512	-16.8326
1428	Leftover_ScbfJmS_752	140339	0.000643066	0.0545938	24.948
1429	Leftover_ScbfJmS_758	4297	1.74571e-05	0.00396005	-18.3946
1430	Leftover_ScbfJmS_758	4378	0.000540605	0.0487647	-18.4035
1431	Leftover_ScbfJmS_758	18706	0.000270736	0.0309202	10.0543
1432	Leftover_ScbfJmS_758	18712	1.38394e-06	0.000512647	-18.5453
1433	Leftover_ScbfJmS_759	2979	7.44617e-05	0.0122409	21.4286
1434	Leftover_ScbfJmS_759	4154	0.000633927	0.0539105	-14.8718
1435	Leftover_ScbfJmS_781	53342	0.000300742	0.0334962	-14.956
1436	Leftover_ScbfJmS_783	3453	0.000483152	0.0457279	-23.703
1437	Leftover_ScbfJmS_783	5453	0.000656161	0.0553764	-17.9757
1438	Leftover_ScbfJmS_783	7358	0.000554587	0.0495016	28.9627
1439	Leftover_ScbfJmS_785	25326	0.000731938	0.0591434	17.7897
1440	Leftover_ScbfJmS_790	4153	0.000484969	0.0458122	-24.8746
1441	Leftover_ScbfJmS_790	26269	0.000331499	0.0359109	-16.1638
1442	Leftover_ScbfJmS_792	45347	0.00141845	0.0905892	15.9756
1443	Leftover_ScbfJmS_792	55352	2.61183e-07	0.00012916	5.81266
1444	Leftover_ScbfJmS_792	56758	3.75173e-06	0.00112103	-20.5152
1445	Leftover_ScbfJmS_792	60375	0.00037304	0.0387962	-17.3455
1446	Leftover_ScbfJmS_792	60590	0.000349113	0.0371069	13.766
1447	Leftover_ScbfJmS_792	64899	0.000597866	0.0520523	-4.84825
1448	Leftover_ScbfJmS_792	67698	0.00037814	0.0391984	19.1348
1449	Leftover_ScbfJmS_792	67885	8.54238e-07	0.000347685	10.3009
1450	Leftover_ScbfJmS_792	68024	0.000218206	0.0265018	6.28733
1451	Leftover_ScbfJmS_792	68199	0.000213949	0.0261887	7.10657
1452	Leftover_ScbfJmS_792	68300	0.000336343	0.0361191	5.98657
1453	Leftover_ScbfJmS_792	68560	0.000363263	0.0381404	9.57735
1454	Leftover_ScbfJmS_792	68614	0.000322219	0.0352291	11.3904
1455	Leftover_ScbfJmS_792	68624	1.90045e-07	0.000100515	14.5255
1456	Leftover_ScbfJmS_792	68634	2.36664e-05	0.00504856	11.3491
1457	Leftover_ScbfJmS_792	68663	0.000551703	0.0493311	10.8501
1458	Leftover_ScbfJmS_792	68679	2.39396e-05	0.00509189	11.5564
1459	Leftover_ScbfJmS_792	68688	0.000507526	0.0469109	9.75862
1460	Leftover_ScbfJmS_792	68690	0.00132553	0.0870518	8.07225
1461	Leftover_ScbfJmS_792	68704	2.94956e-07	0.000141613	12.8246
1462	Leftover_ScbfJmS_792	68706	0.000425172	0.0423904	8.98608
1463	Leftover_ScbfJmS_792	68724	3.57797e-05	0.00693873	7.1642
1464	Leftover_ScbfJmS_792	68732	8.37569e-05	0.013204	7.73626
1465	Leftover_ScbfJmS_792	68737	0.00162394	0.0987787	5.98
1466	Leftover_ScbfJmS_792	68747	0.000160463	0.0215047	8.06407
1467	Leftover_ScbfJmS_792	68749	3.02591e-06	0.000965403	7.92743
1468	Leftover_ScbfJmS_792	68751	1.70631e-05	0.00389749	8.19715
1469	Leftover_ScbfJmS_792	68757	0.00116417	0.0806307	7.18173
1470	Leftover_ScbfJmS_792	68759	1.99889e-06	0.000686452	10.4897
1471	Leftover_ScbfJmS_792	68763	0.000292654	0.0328917	8.00444
1472	Leftover_ScbfJmS_792	68770	8.06938e-05	0.0129771	8.84439
1473	Leftover_ScbfJmS_792	68781	0.000257108	0.029802	8.07583
1474	Leftover_ScbfJmS_792	68798	0.000183089	0.0236092	7.81668
1475	Leftover_ScbfJmS_792	68808	4.14687e-07	0.000190764	8.04564
1476	Leftover_ScbfJmS_792	68811	1.13746e-05	0.00280548	10.116
1477	Leftover_ScbfJmS_792	68946	0.000384473	0.0394916	6.79605
1478	Leftover_ScbfJmS_792	68967	0.000824167	0.0642344	5.99983
1479	Leftover_ScbfJmS_792	69617	0.00108425	0.0772601	9.98007
1480	Leftover_ScbfJmS_792	69640	0.00029319	0.0329145	7.48423
1481	Leftover_ScbfJmS_792	70017	3.84544e-05	0.00734227	13.7368
1482	Leftover_ScbfJmS_792	70019	0.0014457	0.0916047	10.2012
1483	Leftover_ScbfJmS_792	70170	1.1594e-05	0.00283834	9.06708
1484	Leftover_ScbfJmS_792	70183	0.000896484	0.0674846	9.16777
1485	Leftover_ScbfJmS_792	70191	4.03752e-06	0.00117844	14.1413
1486	Leftover_ScbfJmS_792	70204	0.00048269	0.0457279	9.92987
1487	Leftover_ScbfJmS_792	71109	0.000725144	0.0589316	6.62745
1488	Leftover_ScbfJmS_792	71116	5.25198e-06	0.00147151	8.89419
1489	Leftover_ScbfJmS_792	71132	5.87709e-05	0.0103429	7.31293
1490	Leftover_ScbfJmS_792	71139	0.000389768	0.0399064	4.9647
1491	Leftover_ScbfJmS_792	71189	0.00102902	0.074505	4.23191
1492	Leftover_ScbfJmS_792	71195	6.62043e-05	0.0112894	5.41519
1493	Leftover_ScbfJmS_792	71267	7.00418e-06	0.00188031	4.45257
1494	Leftover_ScbfJmS_792	71271	0.000861417	0.0656882	3.2995
1495	Leftover_ScbfJmS_792	71291	1.16331e-08	9.50875e-06	5.45965
1496	Leftover_ScbfJmS_792	71327	1.87691e-08	1.41705e-05	4.61689
1497	Leftover_ScbfJmS_792	71331	3.10039e-06	0.000979685	4.03396
1498	Leftover_ScbfJmS_792	71381	0.000205138	0.0252351	3.45496
1499	Leftover_ScbfJmS_792	71384	2.63849e-11	5.43662e-08	5.46609
1500	Leftover_ScbfJmS_792	71388	1.14902e-08	9.50875e-06	4.14306
1501	Leftover_ScbfJmS_792	71401	5.24527e-05	0.00941521	3.78925
1502	Leftover_ScbfJmS_792	71403	1.77035e-06	0.000620904	3.49146
1503	Leftover_ScbfJmS_792	71414	2.85474e-13	1.08594e-09	4.97084
1504	Leftover_ScbfJmS_792	71441	1.0619e-06	0.000411869	4.40732
1505	Leftover_ScbfJmS_792	71456	0.000583891	0.051196	3.00992
1506	Leftover_ScbfJmS_792	71462	0.000546132	0.0491043	3.40359
1507	Leftover_ScbfJmS_792	71473	0.000171912	0.0225202	3.14566
1508	Leftover_ScbfJmS_792	71477	1.3593e-07	7.8163e-05	4.09091
1509	Leftover_ScbfJmS_792	71480	1.86829e-06	0.000646089	4.46667
1510	Leftover_ScbfJmS_792	71483	8.34929e-09	7.24367e-06	4.23537
1511	Leftover_ScbfJmS_792	71508	5.19658e-08	3.35923e-05	3.55349
1512	Leftover_ScbfJmS_792	71513	9.5646e-05	0.0145535	2.95502
1513	Leftover_ScbfJmS_792	71517	4.89331e-05	0.00891285	3.38658
1514	Leftover_ScbfJmS_792	71521	3.27756e-06	0.00101619	3.0911
1515	Leftover_ScbfJmS_792	71528	3.10362e-07	0.00014829	4.08487
1516	Leftover_ScbfJmS_792	71533	2.26604e-05	0.0048771	3.29914
1517	Leftover_ScbfJmS_792	71536	2.83552e-06	0.000926558	3.60216
1518	Leftover_ScbfJmS_792	71539	7.54392e-06	0.00197059	3.07535
1519	Leftover_ScbfJmS_792	71548	7.63055e-07	0.000321146	4.14747
1520	Leftover_ScbfJmS_792	71552	3.37274e-06	0.0010386	3.0761
1521	Leftover_ScbfJmS_792	71604	0.000119631	0.0171977	3.10992
1522	Leftover_ScbfJmS_792	71611	0.000270259	0.0309014	3.37085
1523	Leftover_ScbfJmS_792	71626	5.05615e-08	3.28996e-05	5.5325
1524	Leftover_ScbfJmS_792	71632	4.13451e-07	0.000190764	5.79343
1525	Leftover_ScbfJmS_792	71652	0.00083834	0.0647974	3.48298
1526	Leftover_ScbfJmS_792	71681	3.55854e-06	0.00107303	6.07885
1527	Leftover_ScbfJmS_792	71700	7.37124e-06	0.00194412	6.1458
1528	Leftover_ScbfJmS_792	76532	0.000309841	0.0342015	10.0157
1529	Leftover_ScbfJmS_792	76561	1.80276e-05	0.00407077	12.9892
1530	Leftover_ScbfJmS_792	76660	0.00129775	0.0859476	9.25661
1531	Leftover_ScbfJmS_792	76669	0.00105405	0.0758022	9.0041
1532	Leftover_ScbfJmS_792	77323	0.00108206	0.0771596	4.85941
1533	Leftover_ScbfJmS_792	77358	0.00128566	0.0857973	5.49272
1534	Leftover_ScbfJmS_792	77816	0.00158739	0.0972129	5.57535
1535	Leftover_ScbfJmS_792	77906	0.00162795	0.0988402	4.2643
1536	Leftover_ScbfJmS_792	78120	0.00133021	0.0871857	5.43816
1537	Leftover_ScbfJmS_792	78585	0.00109005	0.0775059	3.41484
1538	Leftover_ScbfJmS_792	79182	0.000652473	0.0552502	5.49313
1539	Leftover_ScbfJmS_792	79654	8.12243e-05	0.012999	4.45958
1540	Leftover_ScbfJmS_792	79827	8.54182e-05	0.0133674	4.93672
1541	Leftover_ScbfJmS_792	83592	0.000181393	0.0234823	7.74282
1542	Leftover_ScbfJmS_792	84438	0.000220624	0.0267082	21.8711
1543	Leftover_ScbfJmS_792	86091	0.000835438	0.0647049	19.1091
1544	Leftover_ScbfJmS_792	86927	0.000169482	0.0223201	-3.92825
1545	Leftover_ScbfJmS_792	86947	0.000324508	0.0353471	-2.74055
1546	Leftover_ScbfJmS_792	86970	0.000981854	0.0722002	-4.19591
1547	Leftover_ScbfJmS_792	87043	8.697e-07	0.000349662	-4.45427
1548	Leftover_ScbfJmS_792	87149	4.88845e-07	0.00021681	-5.47618
1549	Leftover_ScbfJmS_792	87166	4.00648e-06	0.00117749	-7.79943
1550	Leftover_ScbfJmS_792	87169	4.95006e-06	0.00141497	-6.47022
1551	Leftover_ScbfJmS_792	87217	0.000198571	0.0247037	-5.81953
1552	Leftover_ScbfJmS_792	87228	0.00114151	0.0798445	-4.68362
1553	Leftover_ScbfJmS_792	87315	1.84257e-12	4.96866e-09	-8.49606
1554	Leftover_ScbfJmS_792	87322	0.00137053	0.0890513	-2.62138
1555	Leftover_ScbfJmS_792	87326	0.00157843	0.0969689	-2.38232
1556	Leftover_ScbfJmS_792	87352	6.68608e-05	0.0113622	-2.59137
1557	Leftover_ScbfJmS_792	87446	0.000304928	0.0338861	-3.51672
1558	Leftover_ScbfJmS_792	87448	2.43024e-05	0.0051359	-3.83401
1559	Leftover_ScbfJmS_792	87479	0.00110266	0.0779537	-2.75717
1560	Leftover_ScbfJmS_792	87487	2.70842e-09	2.67874e-06	-5.49798
1561	Leftover_ScbfJmS_792	87494	0.000480289	0.045629	-2.95203
1562	Leftover_ScbfJmS_792	87503	2.22605e-08	1.60704e-05	-3.87577
1563	Leftover_ScbfJmS_792	87509	0.00063277	0.0538585	-2.38623
1564	Leftover_ScbfJmS_792	87523	1.14483e-05	0.00281584	-3.42891
1565	Leftover_ScbfJmS_792	87540	2.85463e-05	0.00582134	-2.89635
1566	Leftover_ScbfJmS_792	87554	3.10894e-05	0.00621185	-2.7467
1567	Leftover_ScbfJmS_792	87561	3.93631e-06	0.00116214	-3.14748
1568	Leftover_ScbfJmS_792	87563	1.71576e-07	9.42752e-05	-3.25371
1569	Leftover_ScbfJmS_792	87575	0.000518323	0.047423	-2.37148
1570	Leftover_ScbfJmS_792	87605	0.000218339	0.0265018	-2.19738
1571	Leftover_ScbfJmS_792	87607	7.91689e-07	0.000330385	-3.40307
1572	Leftover_ScbfJmS_792	87613	0.00112248	0.0788482	-3.36982
1573	Leftover_ScbfJmS_792	87671	0.000627343	0.0536736	-4.48886
1574	Leftover_ScbfJmS_792	87801	0.00019621	0.0246201	-6.52264
1575	Leftover_ScbfJmS_792	87893	0.000422042	0.0422339	-3.77685
1576	Leftover_ScbfJmS_792	88033	0.000818284	0.0640121	-3.77913
1577	Leftover_ScbfJmS_792	88195	2.617e-08	1.8621e-05	-5.17782
1578	Leftover_ScbfJmS_792	88318	0.000383637	0.0394916	-5.5888
1579	Leftover_ScbfJmS_792	88353	0.000668289	0.056014	-4.26494
1580	Leftover_ScbfJmS_792	88389	0.00111642	0.0785897	-3.62763
1581	Leftover_ScbfJmS_792	88889	0.000950515	0.070684	-7.07059
1582	Leftover_ScbfJmS_792	93036	0.000192456	0.0244348	15.3311
1583	Leftover_ScbfJmS_792	99457	0.000372817	0.0387962	-25.7051
1584	Leftover_ScbfJmS_792	99813	0.00052534	0.0477119	-19.5652
1585	Leftover_ScbfJmS_814	13143	0.00153869	0.0954789	-8.1881
1586	Leftover_ScbfJmS_822	8265	0.00165155	0.0994793	7.80887
1587	Leftover_ScbfJmS_822	10773	2.64062e-18	3.73098e-14	-10.0648
1588	Leftover_ScbfJmS_822	11004	0.000459646	0.0445258	4.64301
1589	Leftover_ScbfJmS_822	11006	0.000117209	0.0169729	5.47782
1590	Leftover_ScbfJmS_822	11788	0.00162718	0.0988402	-13.8173
1591	Leftover_ScbfJmS_829	73738	0.00129472	0.0859476	8.69565
1592	Leftover_ScbfJmS_832	4225	0.000670662	0.0560352	-10.2896
1593	Leftover_ScbfJmS_832	8078	0.000874974	0.066313	-10.3977
1594	Leftover_ScbfJmS_850	1940	0.000406682	0.0411694	12.3645
1595	Leftover_ScbfJmS_850	3299	0.00162111	0.0987146	2.03833
1596	Leftover_ScbfJmS_855	83344	0.00128107	0.0856682	21.4014
1597	Leftover_ScbfJmS_855	139716	0.00129994	0.0859992	-17.9167
1598	Leftover_ScbfJmS_862	11768	0.00115855	0.0804847	15.7917
1599	Leftover_ScbfJmS_871	53	1.62551e-06	0.0005825	-31.3714
1600	Leftover_ScbfJmS_889	1743	2.1512e-06	0.000731141	8.3759
1601	Leftover_ScbfJmS_903	74947	2.73039e-05	0.00563079	-15.9126
1602	Leftover_ScbfJmS_903	75153	0.00137497	0.0891151	-7.44631
1603	Leftover_ScbfJmS_903	75167	0.000881744	0.0666219	-9.46459
1604	Leftover_ScbfJmS_903	78805	6.80876e-08	4.28926e-05	-41.3333
1605	Leftover_ScbfJmS_903	82075	0.00109965	0.0779537	16.1098
1606	Leftover_ScbfJmS_905	27241	0.000865937	0.0659312	-7.33749
1607	Leftover_ScbfJmS_908_1359	3069	0.00112148	0.0788335	3.73296
1608	Leftover_ScbfJmS_908_1359	3141	0.000190424	0.0242391	3.72526
1609	Leftover_ScbfJmS_908_1359	6420	0.00153178	0.0953772	16.454
1610	Leftover_ScbfJmS_908_1359	18542	0.000414338	0.0417215	20.3945
1611	Leftover_ScbfJmS_908_1359	19883	3.74519e-05	0.00721589	26.0291
1612	Leftover_ScbfJmS_908_1359	43759	0.0016355	0.0989949	-7.7885
1613	Leftover_ScbfJmS_908_1359	46863	0.00126078	0.0850011	23.2848
1614	Leftover_ScbfJmS_908_1359	53807	7.32729e-05	0.0122003	3.98594
1615	Leftover_ScbfJmS_908_1359	53813	9.65302e-05	0.0146655	2.61549
1616	Leftover_ScbfJmS_912	32048	0.00100088	0.0731638	-12.6984
1617	Leftover_ScbfJmS_920	1076	0.000308894	0.0341732	-6.5977
1618	Leftover_ScbfJmS_933	647	0.000559309	0.0496635	12.4934
1619	Leftover_ScbfJmS_933	5911	0.000343124	0.0366879	16.1778
1620	Leftover_ScbfJmS_933	8391	1.7543e-12	4.96866e-09	18.2277
1621	Leftover_ScbfJmS_933	8656	5.26935e-19	8.68601e-15	18.0595
1622	Leftover_ScbfJmS_933	9804	1.6184e-05	0.00374864	11.6056
1623	Leftover_ScbfJmS_933	9831	2.82923e-10	4.37728e-07	26.005
1624	Leftover_ScbfJmS_935	37050	0.000665193	0.0558492	-34.3101
1625	Leftover_ScbfJmS_939	10785	0.00122462	0.0831294	-7.54182
1626	Leftover_ScbfJmS_942	8431	0.000111147	0.0163342	-17.7404
1627	Leftover_ScbfJmS_946	8429	0.00116211	0.0805779	-12.7278
1628	Leftover_ScbfJmS_954	3906	0.000166637	0.0220335	18.1109
1629	Leftover_ScbfJmS_975	6802	0.00127934	0.0856682	-6.63101
1630	Leftover_ScbfJmS_983	443	2.44315e-07	0.000122658	-15.0093
1631	Leftover_ScbfJmS_993	5449	6.8895e-05	0.0116478	-14.4322
1632	Leftover_ScbfJmS_993	16552	7.76283e-05	0.0125771	17.6368
1633	Leftover_ScbfJmS_993	16892	0.00043252	0.0429067	-20.3187
1634	Leftover_ScbfJmS_998	13050	0.00146827	0.0924416	-6.85169
1635	ScbfJmS_2447	17135	0.00102216	0.0742237	-11.0779
1636	ScbfJmS_2447	17291	4.75487e-07	0.000212795	-21.7596
1637	ScbfJmS_848_142	141661	0.000752942	0.0603157	-18.1343
1638	Super-Scaffold_1723_ScbfJmS_2085	7802285	0.00120521	0.0822068	-8.99441
1639	Super-Scaffold_1723_ScbfJmS_2085	7802823	0.000632252	0.0538585	9.49812
1640	contig_X_unplaced	324384	0.00114846	0.0801037	-18.522
1641	contig_X_unplaced	651000	0.00144873	0.0916733	-12.4897
1642	contig_X_unplaced	746912	0.000878073	0.066446	25.4286
1643	contig_X_unplaced	878255	0.000525201	0.0477119	16.5284
1644	contig_X_unplaced	888406	7.07056e-05	0.0118728	-29.5593
1645	contig_X_unplaced	949044	0.00121318	0.082523	19.8985
Note:	"chr" represents chromosome; "position" repesents the base pair position of corresponding chromosome; "meth.diff" represents methylation differencen; “Leftover_ScbfJmS” represent contigs that have not been assembled into a chromosome
