# Supplementary material for: Whole Genome DNA Methylation Variations in Mammary Gland Tissues from Holstein Cattle Producing Milk with Various Fat and Protein Contents
Source: Genes (Basel). 2021 Oct 28;12(11):1727. doi: 10.3390/genes12111727 (PMC8618717; doi:10.3390/genes12111727)
Supplement: Supplementary file 1 [file genes-12-01727-s001.zip › SupplementaryMaterial/TableS4_Distribution_DMC_in_chromosome.xlsx]

## Sheet: Table S4a HMF vs LMF
Table S4a the distribution of differetial methylated sites identified from high vs low milk fat content in chrosomoes
Chromosome	Number of DMCs	hyper-methylated sites	hypo-methylated sites
chr2	116	106	10
Leftover_ScbfJmS_792	37	11	26
chr27	36	33	3
chr6	24	11	13
Leftover_ScbfJmS_1595	15	14	1
chrX	15	1	14
chr21	13	6	7
chr23	12	3	9
chr13	10	5	5
Leftover_ScbfJmS_2247_2147_1698	8	8	0
Leftover_ScbfJmS_324_987_2391	7	7	0
Leftover_ScbfJmS_1580	7	3	4
chr9	7	2	5
Leftover_ScbfJmS_2396	7	1	6
Leftover_ScbfJmS_169	7	0	7
Leftover_ScbfJmS_1097	6	4	2
chr3	6	1	5
Leftover_ScbfJmS_1772	6	0	6
Leftover_ScbfJmS_2154	5	5	0
chr1	5	3	2
Leftover_ScbfJmS_1120	5	3	2
Leftover_ScbfJmS_2345	5	3	2
Leftover_ScbfJmS_357	5	3	2
chr4	5	2	3
Leftover_ScbfJmS_1187	5	2	3
Leftover_ScbfJmS_908_1359	4	4	0
Leftover_ScbfJmS_933	4	4	0
Leftover_ScbfJmS_1379	4	3	1
Leftover_ScbfJmS_1216_1546_2082	4	2	2
Leftover_ScbfJmS_1330	4	1	3
Leftover_ScbfJmS_1377	4	1	3
Leftover_ScbfJmS_993	4	1	3
chr8	4	0	4
Leftover_ScbfJmS_1767	4	0	4
Leftover_ScbfJmS_608	4	0	4
Leftover_ScbfJmS_1107_221	3	3	0
Leftover_ScbfJmS_327	3	3	0
chr18	3	2	1
Leftover_ScbfJmS_1437	3	2	1
Leftover_ScbfJmS_229	3	2	1
Leftover_ScbfJmS_2341	3	2	1
Leftover_ScbfJmS_2474	3	2	1
Leftover_ScbfJmS_563	3	2	1
Leftover_ScbfJmS_637	3	2	1
Leftover_ScbfJmS_679	3	2	1
chr11	3	1	2
chr15	3	1	2
Leftover_ScbfJmS_1014	3	1	2
Leftover_ScbfJmS_102	3	1	2
Leftover_ScbfJmS_1045	3	1	2
Leftover_ScbfJmS_1180	3	1	2
Leftover_ScbfJmS_2006	3	1	2
Leftover_ScbfJmS_300	3	1	2
Leftover_ScbfJmS_983	3	1	2
chr14	3	0	3
Leftover_ScbfJmS_1827	3	0	3
Leftover_ScbfJmS_2352	3	0	3
Leftover_ScbfJmS_352	3	0	3
Leftover_ScbfJmS_596_672	3	0	3
Leftover_ScbfJmS_610	3	0	3
Leftover_ScbfJmS_658	3	0	3
contig_X_unplaced	2	2	0
Leftover_ScbfJmS_1022	2	2	0
Leftover_ScbfJmS_1083	2	2	0
Leftover_ScbfJmS_1256	2	2	0
Leftover_ScbfJmS_1470	2	2	0
Leftover_ScbfJmS_149	2	2	0
Leftover_ScbfJmS_1756	2	2	0
Leftover_ScbfJmS_2172	2	2	0
Leftover_ScbfJmS_225	2	2	0
Leftover_ScbfJmS_2281	2	2	0
Leftover_ScbfJmS_285	2	2	0
Leftover_ScbfJmS_355	2	2	0
Leftover_ScbfJmS_589	2	2	0
Leftover_ScbfJmS_734	2	2	0
Leftover_ScbfJmS_850	2	2	0
chr16	2	1	1
chrM	2	1	1
Leftover_ScbfJmS_1167	2	1	1
Leftover_ScbfJmS_1336	2	1	1
Leftover_ScbfJmS_1386	2	1	1
Leftover_ScbfJmS_1466	2	1	1
Leftover_ScbfJmS_1506	2	1	1
Leftover_ScbfJmS_1609	2	1	1
Leftover_ScbfJmS_1799	2	1	1
Leftover_ScbfJmS_1832	2	1	1
Leftover_ScbfJmS_1941	2	1	1
Leftover_ScbfJmS_1949	2	1	1
Leftover_ScbfJmS_2175	2	1	1
Leftover_ScbfJmS_2262	2	1	1
Leftover_ScbfJmS_2390	2	1	1
Leftover_ScbfJmS_2431	2	1	1
Leftover_ScbfJmS_419	2	1	1
Leftover_ScbfJmS_712	2	1	1
Super-Scaffold_1723_ScbfJmS_2085	2	1	1
chr26	2	0	2
chr29	2	0	2
chr7	2	0	2
Leftover_ScbfJmS_1102	2	0	2
Leftover_ScbfJmS_1280	2	0	2
Leftover_ScbfJmS_1312	2	0	2
Leftover_ScbfJmS_1350	2	0	2
Leftover_ScbfJmS_1513_2139	2	0	2
Leftover_ScbfJmS_163	2	0	2
Leftover_ScbfJmS_1778	2	0	2
Leftover_ScbfJmS_1906	2	0	2
Leftover_ScbfJmS_1946	2	0	2
Leftover_ScbfJmS_2322	2	0	2
Leftover_ScbfJmS_2332	2	0	2
Leftover_ScbfJmS_247	2	0	2
Leftover_ScbfJmS_249	2	0	2
Leftover_ScbfJmS_409	2	0	2
Leftover_ScbfJmS_459	2	0	2
Leftover_ScbfJmS_636	2	0	2
Leftover_ScbfJmS_758	2	0	2
Leftover_ScbfJmS_790	2	0	2
chr10	1	1	0
chr5	1	1	0
Leftover_ScbfJmS_1233	1	1	0
Leftover_ScbfJmS_1254	1	1	0
Leftover_ScbfJmS_126	1	1	0
Leftover_ScbfJmS_1297	1	1	0
Leftover_ScbfJmS_1300	1	1	0
Leftover_ScbfJmS_1307	1	1	0
Leftover_ScbfJmS_136	1	1	0
Leftover_ScbfJmS_1366	1	1	0
Leftover_ScbfJmS_1388	1	1	0
Leftover_ScbfJmS_1409	1	1	0
Leftover_ScbfJmS_1424	1	1	0
Leftover_ScbfJmS_1425	1	1	0
Leftover_ScbfJmS_1431	1	1	0
Leftover_ScbfJmS_145	1	1	0
Leftover_ScbfJmS_1468	1	1	0
Leftover_ScbfJmS_151	1	1	0
Leftover_ScbfJmS_1565	1	1	0
Leftover_ScbfJmS_1576	1	1	0
Leftover_ScbfJmS_159	1	1	0
Leftover_ScbfJmS_1611	1	1	0
Leftover_ScbfJmS_1618	1	1	0
Leftover_ScbfJmS_1709	1	1	0
Leftover_ScbfJmS_1720	1	1	0
Leftover_ScbfJmS_1846	1	1	0
Leftover_ScbfJmS_1857	1	1	0
Leftover_ScbfJmS_1877	1	1	0
Leftover_ScbfJmS_194	1	1	0
Leftover_ScbfJmS_1967	1	1	0
Leftover_ScbfJmS_1993	1	1	0
Leftover_ScbfJmS_2049	1	1	0
Leftover_ScbfJmS_2058	1	1	0
Leftover_ScbfJmS_2138	1	1	0
Leftover_ScbfJmS_2150	1	1	0
Leftover_ScbfJmS_2162	1	1	0
Leftover_ScbfJmS_2169	1	1	0
Leftover_ScbfJmS_2182_1813_891_820	1	1	0
Leftover_ScbfJmS_2230	1	1	0
Leftover_ScbfJmS_2266	1	1	0
Leftover_ScbfJmS_235	1	1	0
Leftover_ScbfJmS_40	1	1	0
Leftover_ScbfJmS_479	1	1	0
Leftover_ScbfJmS_492	1	1	0
Leftover_ScbfJmS_497	1	1	0
Leftover_ScbfJmS_5	1	1	0
Leftover_ScbfJmS_519	1	1	0
Leftover_ScbfJmS_527	1	1	0
Leftover_ScbfJmS_550_1916	1	1	0
Leftover_ScbfJmS_663	1	1	0
Leftover_ScbfJmS_677	1	1	0
Leftover_ScbfJmS_700	1	1	0
Leftover_ScbfJmS_783	1	1	0
Leftover_ScbfJmS_862	1	1	0
Leftover_ScbfJmS_942	1	1	0
Leftover_ScbfJmS_979	1	1	0
chr12	1	0	1
chr20	1	0	1
chr24	1	0	1
Leftover_ScbfJmS_1091	1	0	1
Leftover_ScbfJmS_117	1	0	1
Leftover_ScbfJmS_1170_874	1	0	1
Leftover_ScbfJmS_1190	1	0	1
Leftover_ScbfJmS_1231	1	0	1
Leftover_ScbfJmS_1417	1	0	1
Leftover_ScbfJmS_1423	1	0	1
Leftover_ScbfJmS_1433	1	0	1
Leftover_ScbfJmS_1439	1	0	1
Leftover_ScbfJmS_1493	1	0	1
Leftover_ScbfJmS_1498	1	0	1
Leftover_ScbfJmS_1511_869	1	0	1
Leftover_ScbfJmS_1588	1	0	1
Leftover_ScbfJmS_1635	1	0	1
Leftover_ScbfJmS_1689	1	0	1
Leftover_ScbfJmS_1716	1	0	1
Leftover_ScbfJmS_1760	1	0	1
Leftover_ScbfJmS_1776	1	0	1
Leftover_ScbfJmS_1780	1	0	1
Leftover_ScbfJmS_1826	1	0	1
Leftover_ScbfJmS_1828	1	0	1
Leftover_ScbfJmS_1928	1	0	1
Leftover_ScbfJmS_193	1	0	1
Leftover_ScbfJmS_198	1	0	1
Leftover_ScbfJmS_1989_199	1	0	1
Leftover_ScbfJmS_2000	1	0	1
Leftover_ScbfJmS_2076	1	0	1
Leftover_ScbfJmS_2101	1	0	1
Leftover_ScbfJmS_2168	1	0	1
Leftover_ScbfJmS_2299_ScbfJmS_836	1	0	1
Leftover_ScbfJmS_2377	1	0	1
Leftover_ScbfJmS_2420	1	0	1
Leftover_ScbfJmS_2437	1	0	1
Leftover_ScbfJmS_2441	1	0	1
Leftover_ScbfJmS_2442	1	0	1
Leftover_ScbfJmS_2460	1	0	1
Leftover_ScbfJmS_2470	1	0	1
Leftover_ScbfJmS_279	1	0	1
Leftover_ScbfJmS_3	1	0	1
Leftover_ScbfJmS_312	1	0	1
Leftover_ScbfJmS_328	1	0	1
Leftover_ScbfJmS_356	1	0	1
Leftover_ScbfJmS_401	1	0	1
Leftover_ScbfJmS_417	1	0	1
Leftover_ScbfJmS_460	1	0	1
Leftover_ScbfJmS_530	1	0	1
Leftover_ScbfJmS_533	1	0	1
Leftover_ScbfJmS_540	1	0	1
Leftover_ScbfJmS_552	1	0	1
Leftover_ScbfJmS_651	1	0	1
Leftover_ScbfJmS_673	1	0	1
Leftover_ScbfJmS_709	1	0	1
Leftover_ScbfJmS_729	1	0	1
Leftover_ScbfJmS_73	1	0	1
Leftover_ScbfJmS_822	1	0	1
Leftover_ScbfJmS_855	1	0	1
Leftover_ScbfJmS_871	1	0	1
Leftover_ScbfJmS_905	1	0	1
Leftover_ScbfJmS_921	1	0	1
Leftover_ScbfJmS_965_547	1	0	1
Leftover_ScbfJmS_972	1	0	1
Leftover_ScbfJmS_998	1	0	1
ScbfJmS_2447	1	0	1

## Sheet: Table S4b HMP vs LMP
Table S4b the distribution of differetial methylated sites identified from high vs low milk protein contentin chrosomoes
Chromosome	Number of DMCs	hyper-methylated sites	hypo-methylated sites
chr27	535	531	4
Leftover_ScbfJmS_792	371	348	23
chr2	347	341	6
chr18	76	75	1
chrX	48	15	33
Leftover_ScbfJmS_1107_221	26	25	1
chr6	25	15	10
Leftover_ScbfJmS_324_987_2391	24	19	5
chr21	24	12	12
Leftover_ScbfJmS_169	23	23	0
Leftover_ScbfJmS_1097	20	9	11
chr1	18	16	2
Leftover_ScbfJmS_2154	17	17	0
chr15	16	12	4
Leftover_ScbfJmS_2247_2147_1698	14	12	2
Leftover_ScbfJmS_908_1359	13	10	3
contig_X_unplaced	13	7	6
chr29	13	3	10
Leftover_ScbfJmS_1716	12	6	6
Leftover_ScbfJmS_225	11	11	0
chr4	11	6	5
Leftover_ScbfJmS_527	11	6	5
chr23	11	2	9
Leftover_ScbfJmS_1045	10	4	6
chr22	9	9	0
Leftover_ScbfJmS_1595	9	9	0
Leftover_ScbfJmS_1772	9	3	6
Leftover_ScbfJmS_1083	8	6	2
Leftover_ScbfJmS_1386	8	3	5
Leftover_ScbfJmS_1437	8	3	5
Leftover_ScbfJmS_2345	8	2	6
Leftover_ScbfJmS_2032	7	7	0
chr13	7	3	4
chr3	7	3	4
chr8	7	3	4
Leftover_ScbfJmS_1187	7	3	4
Leftover_ScbfJmS_679	7	3	4
Leftover_ScbfJmS_1014	7	1	6
Leftover_ScbfJmS_1363_477	6	6	0
chr10	6	5	1
Leftover_ScbfJmS_2138	6	5	1
Leftover_ScbfJmS_822	6	5	1
chr25	6	4	2
Leftover_ScbfJmS_1409	6	4	2
Leftover_ScbfJmS_1709	6	4	2
Leftover_ScbfJmS_357	6	4	2
Leftover_ScbfJmS_136	6	3	3
chr5	6	2	4
Leftover_ScbfJmS_2341	6	1	5
Leftover_ScbfJmS_939	6	1	5
Leftover_ScbfJmS_2266	5	4	1
Leftover_ScbfJmS_637	5	3	2
Leftover_ScbfJmS_1120	5	2	3
Leftover_ScbfJmS_1877	5	2	3
Leftover_ScbfJmS_2006	5	2	3
Leftover_ScbfJmS_300	5	2	3
chr17	5	1	4
Leftover_ScbfJmS_1233	5	1	4
Leftover_ScbfJmS_1513_2139	5	1	4
Leftover_ScbfJmS_1580	5	1	4
Leftover_ScbfJmS_202	5	1	4
Leftover_ScbfJmS_700	5	1	4
Leftover_ScbfJmS_1022	5	0	5
Leftover_ScbfJmS_2239	5	0	5
Leftover_ScbfJmS_1505_733	4	4	0
Leftover_ScbfJmS_2474	4	4	0
Leftover_ScbfJmS_285	4	4	0
Leftover_ScbfJmS_850	4	4	0
Leftover_ScbfJmS_855	4	4	0
Leftover_ScbfJmS_2182_1813_891_820	4	3	1
chr9	4	2	2
Leftover_ScbfJmS_151	4	2	2
Leftover_ScbfJmS_2299_ScbfJmS_836	4	2	2
Leftover_ScbfJmS_2322	4	2	2
Leftover_ScbfJmS_2470	4	2	2
Leftover_ScbfJmS_492	4	2	2
Leftover_ScbfJmS_551	4	2	2
chr16	4	1	3
chr7	4	1	3
Leftover_ScbfJmS_1167	4	1	3
Leftover_ScbfJmS_1377	4	1	3
Leftover_ScbfJmS_2017	4	1	3
Leftover_ScbfJmS_2175	4	1	3
Leftover_ScbfJmS_453	4	1	3
Leftover_ScbfJmS_889	4	1	3
chr14	4	0	4
Leftover_ScbfJmS_1593	4	0	4
Leftover_ScbfJmS_1641	4	0	4
Leftover_ScbfJmS_2396	4	0	4
Leftover_ScbfJmS_2441	4	0	4
Leftover_ScbfJmS_530	4	0	4
Leftover_ScbfJmS_596_672	4	0	4
Leftover_ScbfJmS_608	4	0	4
Leftover_ScbfJmS_1468	3	3	0
Leftover_ScbfJmS_450	3	3	0
Leftover_ScbfJmS_563	3	3	0
Leftover_ScbfJmS_567	3	3	0
Leftover_ScbfJmS_1470	3	2	1
Leftover_ScbfJmS_1941	3	2	1
Leftover_ScbfJmS_1954	3	2	1
Leftover_ScbfJmS_2168	3	2	1
Leftover_ScbfJmS_229	3	2	1
Leftover_ScbfJmS_356	3	2	1
Leftover_ScbfJmS_540	3	2	1
Leftover_ScbfJmS_712	3	2	1
chr28	3	1	2
chrM	3	1	2
Leftover_ScbfJmS_1180	3	1	2
Leftover_ScbfJmS_1190	3	1	2
Leftover_ScbfJmS_1425	3	1	2
Leftover_ScbfJmS_1778	3	1	2
Leftover_ScbfJmS_1929	3	1	2
Leftover_ScbfJmS_2049	3	1	2
Leftover_ScbfJmS_315_1043	3	1	2
Leftover_ScbfJmS_40	3	1	2
Leftover_ScbfJmS_552	3	1	2
Leftover_ScbfJmS_613	3	1	2
Leftover_ScbfJmS_734	3	1	2
Leftover_ScbfJmS_942	3	1	2
Leftover_ScbfJmS_993	3	1	2
ScbfJmS_848_142	3	1	2
chr11	3	0	3
Leftover_ScbfJmS_1102	3	0	3
Leftover_ScbfJmS_1211	3	0	3
Leftover_ScbfJmS_1291	3	0	3
Leftover_ScbfJmS_1309	3	0	3
Leftover_ScbfJmS_1466	3	0	3
Leftover_ScbfJmS_1827	3	0	3
Leftover_ScbfJmS_1857	3	0	3
Leftover_ScbfJmS_249	3	0	3
Leftover_ScbfJmS_677	3	0	3
Leftover_ScbfJmS_1254	2	2	0
Leftover_ScbfJmS_149	2	2	0
Leftover_ScbfJmS_1576	2	2	0
Leftover_ScbfJmS_1627	2	2	0
Leftover_ScbfJmS_1832	2	2	0
Leftover_ScbfJmS_1883	2	2	0
Leftover_ScbfJmS_2140	2	2	0
Leftover_ScbfJmS_2150	2	2	0
Leftover_ScbfJmS_2162	2	2	0
Leftover_ScbfJmS_473	2	2	0
Leftover_ScbfJmS_483	2	2	0
Leftover_ScbfJmS_5	2	2	0
Leftover_ScbfJmS_589	2	2	0
Leftover_ScbfJmS_912	2	2	0
Leftover_ScbfJmS_933	2	2	0
chr12	2	1	1
chr20	2	1	1
Leftover_ScbfJmS_1016	2	1	1
Leftover_ScbfJmS_102	2	1	1
Leftover_ScbfJmS_1131	2	1	1
Leftover_ScbfJmS_1179	2	1	1
Leftover_ScbfJmS_1216_1546_2082	2	1	1
Leftover_ScbfJmS_1230	2	1	1
Leftover_ScbfJmS_1285	2	1	1
Leftover_ScbfJmS_1303	2	1	1
Leftover_ScbfJmS_1350	2	1	1
Leftover_ScbfJmS_1391	2	1	1
Leftover_ScbfJmS_1411	2	1	1
Leftover_ScbfJmS_1451_926	2	1	1
Leftover_ScbfJmS_1506	2	1	1
Leftover_ScbfJmS_1565	2	1	1
Leftover_ScbfJmS_163	2	1	1
Leftover_ScbfJmS_1635	2	1	1
Leftover_ScbfJmS_1760	2	1	1
Leftover_ScbfJmS_1826	2	1	1
Leftover_ScbfJmS_1949	2	1	1
Leftover_ScbfJmS_2110	2	1	1
Leftover_ScbfJmS_2185	2	1	1
Leftover_ScbfJmS_2209	2	1	1
Leftover_ScbfJmS_2255	2	1	1
Leftover_ScbfJmS_2439	2	1	1
Leftover_ScbfJmS_278	2	1	1
Leftover_ScbfJmS_459	2	1	1
Leftover_ScbfJmS_719	2	1	1
Leftover_ScbfJmS_975	2	1	1
Leftover_ScbfJmS_998	2	1	1
chr24	2	0	2
Leftover_ScbfJmS_1158	2	0	2
Leftover_ScbfJmS_1296	2	0	2
Leftover_ScbfJmS_1307	2	0	2
Leftover_ScbfJmS_1312	2	0	2
Leftover_ScbfJmS_1330	2	0	2
Leftover_ScbfJmS_1493	2	0	2
Leftover_ScbfJmS_1498	2	0	2
Leftover_ScbfJmS_1511_869	2	0	2
Leftover_ScbfJmS_1617	2	0	2
Leftover_ScbfJmS_1712	2	0	2
Leftover_ScbfJmS_1767	2	0	2
Leftover_ScbfJmS_1799	2	0	2
Leftover_ScbfJmS_18	2	0	2
Leftover_ScbfJmS_1989_199	2	0	2
Leftover_ScbfJmS_2332	2	0	2
Leftover_ScbfJmS_32	2	0	2
Leftover_ScbfJmS_331	2	0	2
Leftover_ScbfJmS_337	2	0	2
Leftover_ScbfJmS_871	2	0	2
Leftover_ScbfJmS_920	2	0	2
Leftover_ScbfJmS_977	2	0	2
ScbfJmS_2447	2	0	2
chr19	1	1	0
Leftover_ScbfJmS_1052	1	1	0
Leftover_ScbfJmS_1118	1	1	0
Leftover_ScbfJmS_1239	1	1	0
Leftover_ScbfJmS_1241	1	1	0
Leftover_ScbfJmS_1242	1	1	0
Leftover_ScbfJmS_1281	1	1	0
Leftover_ScbfJmS_1297	1	1	0
Leftover_ScbfJmS_1325	1	1	0
Leftover_ScbfJmS_1338	1	1	0
Leftover_ScbfJmS_1351	1	1	0
Leftover_ScbfJmS_1383	1	1	0
Leftover_ScbfJmS_1388	1	1	0
Leftover_ScbfJmS_1390	1	1	0
Leftover_ScbfJmS_1402	1	1	0
Leftover_ScbfJmS_1404	1	1	0
Leftover_ScbfJmS_1424	1	1	0
Leftover_ScbfJmS_1431	1	1	0
Leftover_ScbfJmS_146	1	1	0
Leftover_ScbfJmS_1479	1	1	0
Leftover_ScbfJmS_159	1	1	0
Leftover_ScbfJmS_1618	1	1	0
Leftover_ScbfJmS_1640	1	1	0
Leftover_ScbfJmS_1703	1	1	0
Leftover_ScbfJmS_1707	1	1	0
Leftover_ScbfJmS_1714	1	1	0
Leftover_ScbfJmS_1828	1	1	0
Leftover_ScbfJmS_1844	1	1	0
Leftover_ScbfJmS_1895	1	1	0
Leftover_ScbfJmS_1946	1	1	0
Leftover_ScbfJmS_1974	1	1	0
Leftover_ScbfJmS_2019	1	1	0
Leftover_ScbfJmS_2074_122	1	1	0
Leftover_ScbfJmS_2075	1	1	0
Leftover_ScbfJmS_2120	1	1	0
Leftover_ScbfJmS_2159	1	1	0
Leftover_ScbfJmS_2234_990	1	1	0
Leftover_ScbfJmS_2264	1	1	0
Leftover_ScbfJmS_2278	1	1	0
Leftover_ScbfJmS_2283	1	1	0
Leftover_ScbfJmS_2317	1	1	0
Leftover_ScbfJmS_2337	1	1	0
Leftover_ScbfJmS_2347	1	1	0
Leftover_ScbfJmS_235	1	1	0
Leftover_ScbfJmS_2355	1	1	0
Leftover_ScbfJmS_2377	1	1	0
Leftover_ScbfJmS_2442	1	1	0
Leftover_ScbfJmS_312	1	1	0
Leftover_ScbfJmS_327	1	1	0
Leftover_ScbfJmS_403	1	1	0
Leftover_ScbfJmS_41	1	1	0
Leftover_ScbfJmS_419	1	1	0
Leftover_ScbfJmS_421	1	1	0
Leftover_ScbfJmS_519	1	1	0
Leftover_ScbfJmS_550_1916	1	1	0
Leftover_ScbfJmS_656	1	1	0
Leftover_ScbfJmS_663	1	1	0
Leftover_ScbfJmS_673	1	1	0
Leftover_ScbfJmS_744	1	1	0
Leftover_ScbfJmS_790	1	1	0
Leftover_ScbfJmS_8	1	1	0
Leftover_ScbfJmS_824	1	1	0
Leftover_ScbfJmS_829	1	1	0
Leftover_ScbfJmS_900	1	1	0
Leftover_ScbfJmS_903	1	1	0
Leftover_ScbfJmS_918	1	1	0
Leftover_ScbfJmS_92	1	1	0
Leftover_ScbfJmS_946	1	1	0
Leftover_ScbfJmS_965_547	1	1	0
ScbfJmS_511	1	1	0
Leftover_ScbfJmS_1033	1	0	1
Leftover_ScbfJmS_1044	1	0	1
Leftover_ScbfJmS_1085	1	0	1
Leftover_ScbfJmS_1091	1	0	1
Leftover_ScbfJmS_1101	1	0	1
Leftover_ScbfJmS_1240	1	0	1
Leftover_ScbfJmS_1258	1	0	1
Leftover_ScbfJmS_126	1	0	1
Leftover_ScbfJmS_1272	1	0	1
Leftover_ScbfJmS_1280	1	0	1
Leftover_ScbfJmS_1300	1	0	1
Leftover_ScbfJmS_1302	1	0	1
Leftover_ScbfJmS_1324	1	0	1
Leftover_ScbfJmS_1336	1	0	1
Leftover_ScbfJmS_1398	1	0	1
Leftover_ScbfJmS_1429	1	0	1
Leftover_ScbfJmS_1457	1	0	1
Leftover_ScbfJmS_1616	1	0	1
Leftover_ScbfJmS_1720	1	0	1
Leftover_ScbfJmS_1757	1	0	1
Leftover_ScbfJmS_1776	1	0	1
Leftover_ScbfJmS_1809	1	0	1
Leftover_ScbfJmS_1865	1	0	1
Leftover_ScbfJmS_1873	1	0	1
Leftover_ScbfJmS_189	1	0	1
Leftover_ScbfJmS_1903	1	0	1
Leftover_ScbfJmS_1906	1	0	1
Leftover_ScbfJmS_1967	1	0	1
Leftover_ScbfJmS_2000	1	0	1
Leftover_ScbfJmS_2066	1	0	1
Leftover_ScbfJmS_2072	1	0	1
Leftover_ScbfJmS_2101	1	0	1
Leftover_ScbfJmS_2111	1	0	1
Leftover_ScbfJmS_212	1	0	1
Leftover_ScbfJmS_2145	1	0	1
Leftover_ScbfJmS_2204	1	0	1
Leftover_ScbfJmS_2286	1	0	1
Leftover_ScbfJmS_2301	1	0	1
Leftover_ScbfJmS_2364	1	0	1
Leftover_ScbfJmS_2411	1	0	1
Leftover_ScbfJmS_2431	1	0	1
Leftover_ScbfJmS_2460	1	0	1
Leftover_ScbfJmS_2466	1	0	1
Leftover_ScbfJmS_279	1	0	1
Leftover_ScbfJmS_306	1	0	1
Leftover_ScbfJmS_309	1	0	1
Leftover_ScbfJmS_320	1	0	1
Leftover_ScbfJmS_340	1	0	1
Leftover_ScbfJmS_350	1	0	1
Leftover_ScbfJmS_377	1	0	1
Leftover_ScbfJmS_392	1	0	1
Leftover_ScbfJmS_417	1	0	1
Leftover_ScbfJmS_420	1	0	1
Leftover_ScbfJmS_497	1	0	1
Leftover_ScbfJmS_502	1	0	1
Leftover_ScbfJmS_52	1	0	1
Leftover_ScbfJmS_549	1	0	1
Leftover_ScbfJmS_555	1	0	1
Leftover_ScbfJmS_610	1	0	1
Leftover_ScbfJmS_658	1	0	1
Leftover_ScbfJmS_666	1	0	1
Leftover_ScbfJmS_668_1988	1	0	1
Leftover_ScbfJmS_699	1	0	1
Leftover_ScbfJmS_751_609	1	0	1
Leftover_ScbfJmS_758	1	0	1
Leftover_ScbfJmS_860	1	0	1
Leftover_ScbfJmS_886	1	0	1
Leftover_ScbfJmS_906	1	0	1
Leftover_ScbfJmS_921	1	0	1
Leftover_ScbfJmS_935	1	0	1
Leftover_ScbfJmS_966	1	0	1
Leftover_ScbfJmS_972	1	0	1
Leftover_ScbfJmS_978	1	0	1
Leftover_ScbfJmS_983	1	0	1
ScbfJmS_708	1	0	1
Super-Scaffold_1723_ScbfJmS_2085	1	0	1

## Sheet: Table S4c HMFP vs LMFFP
Table S4c the distribution of differetial methylated sites identified from high vs low milk fat and protein contentin chrosomoes
Chromosome	Number of DMCs	hyper-methylated sites	hypo-methylated sites
chr27	302	287	15
chr2	191	181	10
Leftover_ScbfJmS_792	143	100	43
chrX	57	11	46
Leftover_ScbfJmS_1595	22	22	0
chr18	22	19	3
chr21	22	6	16
Leftover_ScbfJmS_1097	21	11	10
chr6	21	9	12
chr23	21	4	17
chr8	18	4	14
Leftover_ScbfJmS_169	17	17	0
Leftover_ScbfJmS_324_987_2391	17	13	4
chr14	17	3	14
Leftover_ScbfJmS_2154	16	16	0
Leftover_ScbfJmS_1187	15	5	10
chr13	14	6	8
Leftover_ScbfJmS_1107_221	12	10	2
chr1	11	6	5
Leftover_ScbfJmS_2247_2147_1698	10	10	0
Leftover_ScbfJmS_357	10	7	3
Leftover_ScbfJmS_1772	10	2	8
chr10	9	9	0
Leftover_ScbfJmS_225	9	9	0
Leftover_ScbfJmS_908_1359	9	8	1
chr25	9	3	6
chr16	8	3	5
Leftover_ScbfJmS_1513_2139	8	1	7
Leftover_ScbfJmS_2396	8	0	8
Leftover_ScbfJmS_679	7	6	1
Leftover_ScbfJmS_2006	7	4	3
Leftover_ScbfJmS_1216_1546_2082	7	3	4
Leftover_ScbfJmS_2182_1813_891_820	7	3	4
chr29	7	2	5
Leftover_ScbfJmS_608	7	0	7
Leftover_ScbfJmS_149	6	6	0
Leftover_ScbfJmS_933	6	6	0
Leftover_ScbfJmS_1716	6	5	1
chr15	6	4	2
Leftover_ScbfJmS_1379	6	4	2
chr20	6	3	3
contig_X_unplaced	6	3	3
Leftover_ScbfJmS_1120	6	3	3
Leftover_ScbfJmS_1757	6	3	3
chr9	6	2	4
Leftover_ScbfJmS_677	6	1	5
Leftover_ScbfJmS_1083	5	5	0
Leftover_ScbfJmS_2032	5	5	0
chr26	5	4	1
Leftover_ScbfJmS_1022	5	4	1
Leftover_ScbfJmS_822	5	3	2
chr5	5	2	3
chrM	5	2	3
Leftover_ScbfJmS_1377	5	2	3
Leftover_ScbfJmS_596_672	5	2	3
Leftover_ScbfJmS_1466	5	1	4
Leftover_ScbfJmS_903	5	1	4
chr3	5	0	5
Leftover_ScbfJmS_1336	5	0	5
Leftover_ScbfJmS_1468	4	4	0
Leftover_ScbfJmS_2138	4	4	0
Leftover_ScbfJmS_285	4	4	0
chr7	4	3	1
Leftover_ScbfJmS_1330	4	3	1
Leftover_ScbfJmS_136	4	3	1
Leftover_ScbfJmS_1470	4	3	1
Leftover_ScbfJmS_2332	4	3	1
Leftover_ScbfJmS_2341	4	2	2
Leftover_ScbfJmS_2345	4	2	2
Leftover_ScbfJmS_527	4	2	2
chr4	4	1	3
Leftover_ScbfJmS_1306	4	1	3
Leftover_ScbfJmS_758	4	1	3
chr24	4	0	4
Leftover_ScbfJmS_1233	4	0	4
Leftover_ScbfJmS_1386	4	0	4
Leftover_ScbfJmS_1493	4	0	4
Leftover_ScbfJmS_1989_199	4	0	4
Leftover_ScbfJmS_1014	3	3	0
Leftover_ScbfJmS_1045	3	3	0
Leftover_ScbfJmS_1437	3	3	0
Leftover_ScbfJmS_2150	3	3	0
Leftover_ScbfJmS_637	3	3	0
Leftover_ScbfJmS_1409	3	2	1
Leftover_ScbfJmS_1417	3	2	1
Leftover_ScbfJmS_151	3	2	1
Leftover_ScbfJmS_1580	3	2	1
Leftover_ScbfJmS_1678	3	2	1
Leftover_ScbfJmS_1832	3	2	1
Leftover_ScbfJmS_1883	3	2	1
Leftover_ScbfJmS_2175	3	2	1
Leftover_ScbfJmS_2255	3	2	1
Leftover_ScbfJmS_2266	3	2	1
Leftover_ScbfJmS_2322	3	2	1
Leftover_ScbfJmS_563	3	2	1
Leftover_ScbfJmS_613	3	2	1
chr11	3	1	2
Leftover_ScbfJmS_1180	3	1	2
Leftover_ScbfJmS_1324	3	1	2
Leftover_ScbfJmS_1391	3	1	2
Leftover_ScbfJmS_1857	3	1	2
Leftover_ScbfJmS_1949	3	1	2
Leftover_ScbfJmS_2049	3	1	2
Leftover_ScbfJmS_2168	3	1	2
Leftover_ScbfJmS_2420	3	1	2
Leftover_ScbfJmS_261_1982	3	1	2
Leftover_ScbfJmS_300	3	1	2
Leftover_ScbfJmS_551	3	1	2
Leftover_ScbfJmS_673	3	1	2
Leftover_ScbfJmS_783	3	1	2
Leftover_ScbfJmS_993	3	1	2
Leftover_ScbfJmS_1102	3	0	3
Leftover_ScbfJmS_117	3	0	3
Leftover_ScbfJmS_1291	3	0	3
Leftover_ScbfJmS_610	3	0	3
chr17	2	2	0
Leftover_ScbfJmS_1248	2	2	0
Leftover_ScbfJmS_1254	2	2	0
Leftover_ScbfJmS_1627	2	2	0
Leftover_ScbfJmS_1877	2	2	0
Leftover_ScbfJmS_2162	2	2	0
Leftover_ScbfJmS_2185	2	2	0
Leftover_ScbfJmS_229	2	2	0
Leftover_ScbfJmS_2466	2	2	0
Leftover_ScbfJmS_2474	2	2	0
Leftover_ScbfJmS_312	2	2	0
Leftover_ScbfJmS_419	2	2	0
Leftover_ScbfJmS_5	2	2	0
Leftover_ScbfJmS_663	2	2	0
Leftover_ScbfJmS_850	2	2	0
chr28	2	1	1
Leftover_ScbfJmS_1190	2	1	1
Leftover_ScbfJmS_1230	2	1	1
Leftover_ScbfJmS_1311	2	1	1
Leftover_ScbfJmS_1498	2	1	1
Leftover_ScbfJmS_1506	2	1	1
Leftover_ScbfJmS_1712	2	1	1
Leftover_ScbfJmS_1776	2	1	1
Leftover_ScbfJmS_1811	2	1	1
Leftover_ScbfJmS_1826	2	1	1
Leftover_ScbfJmS_2058	2	1	1
Leftover_ScbfJmS_2299_ScbfJmS_836	2	1	1
Leftover_ScbfJmS_2470	2	1	1
Leftover_ScbfJmS_249	2	1	1
Leftover_ScbfJmS_3	2	1	1
Leftover_ScbfJmS_40	2	1	1
Leftover_ScbfJmS_540	2	1	1
Leftover_ScbfJmS_712	2	1	1
Leftover_ScbfJmS_759	2	1	1
Leftover_ScbfJmS_855	2	1	1
Super-Scaffold_1723_ScbfJmS_2085	2	1	1
Leftover_ScbfJmS_1167	2	0	2
Leftover_ScbfJmS_1179	2	0	2
Leftover_ScbfJmS_1312	2	0	2
Leftover_ScbfJmS_1350	2	0	2
Leftover_ScbfJmS_1370	2	0	2
Leftover_ScbfJmS_1411	2	0	2
Leftover_ScbfJmS_1431	2	0	2
Leftover_ScbfJmS_1457	2	0	2
Leftover_ScbfJmS_1593	2	0	2
Leftover_ScbfJmS_1760	2	0	2
Leftover_ScbfJmS_1767	2	0	2
Leftover_ScbfJmS_1906	2	0	2
Leftover_ScbfJmS_1929	2	0	2
Leftover_ScbfJmS_2072	2	0	2
Leftover_ScbfJmS_2076	2	0	2
Leftover_ScbfJmS_2352	2	0	2
Leftover_ScbfJmS_2441	2	0	2
Leftover_ScbfJmS_2452	2	0	2
Leftover_ScbfJmS_32	2	0	2
Leftover_ScbfJmS_328	2	0	2
Leftover_ScbfJmS_417	2	0	2
Leftover_ScbfJmS_453	2	0	2
Leftover_ScbfJmS_492	2	0	2
Leftover_ScbfJmS_790	2	0	2
Leftover_ScbfJmS_832	2	0	2
ScbfJmS_2447	2	0	2
Leftover_ScbfJmS_1044	1	1	0
Leftover_ScbfJmS_1052	1	1	0
Leftover_ScbfJmS_1074	1	1	0
Leftover_ScbfJmS_1239	1	1	0
Leftover_ScbfJmS_1285	1	1	0
Leftover_ScbfJmS_1351	1	1	0
Leftover_ScbfJmS_1388	1	1	0
Leftover_ScbfJmS_1404	1	1	0
Leftover_ScbfJmS_1442	1	1	0
Leftover_ScbfJmS_1505_733	1	1	0
Leftover_ScbfJmS_159	1	1	0
Leftover_ScbfJmS_1611	1	1	0
Leftover_ScbfJmS_1640	1	1	0
Leftover_ScbfJmS_1641	1	1	0
Leftover_ScbfJmS_1653	1	1	0
Leftover_ScbfJmS_1668	1	1	0
Leftover_ScbfJmS_1709	1	1	0
Leftover_ScbfJmS_1720	1	1	0
Leftover_ScbfJmS_1790	1	1	0
Leftover_ScbfJmS_1941	1	1	0
Leftover_ScbfJmS_1959	1	1	0
Leftover_ScbfJmS_2120	1	1	0
Leftover_ScbfJmS_2172	1	1	0
Leftover_ScbfJmS_2179	1	1	0
Leftover_ScbfJmS_2230	1	1	0
Leftover_ScbfJmS_2234_990	1	1	0
Leftover_ScbfJmS_2268	1	1	0
Leftover_ScbfJmS_2281	1	1	0
Leftover_ScbfJmS_2283	1	1	0
Leftover_ScbfJmS_2431	1	1	0
Leftover_ScbfJmS_247	1	1	0
Leftover_ScbfJmS_307	1	1	0
Leftover_ScbfJmS_309	1	1	0
Leftover_ScbfJmS_327	1	1	0
Leftover_ScbfJmS_355	1	1	0
Leftover_ScbfJmS_356	1	1	0
Leftover_ScbfJmS_360	1	1	0
Leftover_ScbfJmS_450	1	1	0
Leftover_ScbfJmS_479	1	1	0
Leftover_ScbfJmS_519	1	1	0
Leftover_ScbfJmS_552	1	1	0
Leftover_ScbfJmS_659	1	1	0
Leftover_ScbfJmS_709	1	1	0
Leftover_ScbfJmS_714	1	1	0
Leftover_ScbfJmS_719	1	1	0
Leftover_ScbfJmS_752	1	1	0
Leftover_ScbfJmS_785	1	1	0
Leftover_ScbfJmS_829	1	1	0
Leftover_ScbfJmS_862	1	1	0
Leftover_ScbfJmS_889	1	1	0
Leftover_ScbfJmS_954	1	1	0
chr19	1	0	1
Leftover_ScbfJmS_102	1	0	1
Leftover_ScbfJmS_1068	1	0	1
Leftover_ScbfJmS_1087	1	0	1
Leftover_ScbfJmS_1091	1	0	1
Leftover_ScbfJmS_1101	1	0	1
Leftover_ScbfJmS_1115	1	0	1
Leftover_ScbfJmS_1177	1	0	1
Leftover_ScbfJmS_1211	1	0	1
Leftover_ScbfJmS_1231	1	0	1
Leftover_ScbfJmS_1256	1	0	1
Leftover_ScbfJmS_1280	1	0	1
Leftover_ScbfJmS_1309	1	0	1
Leftover_ScbfJmS_131	1	0	1
Leftover_ScbfJmS_1316	1	0	1
Leftover_ScbfJmS_1329	1	0	1
Leftover_ScbfJmS_1331	1	0	1
Leftover_ScbfJmS_1366	1	0	1
Leftover_ScbfJmS_1423	1	0	1
Leftover_ScbfJmS_1425	1	0	1
Leftover_ScbfJmS_1433	1	0	1
Leftover_ScbfJmS_145	1	0	1
Leftover_ScbfJmS_1451_926	1	0	1
Leftover_ScbfJmS_1456	1	0	1
Leftover_ScbfJmS_1511_869	1	0	1
Leftover_ScbfJmS_1588	1	0	1
Leftover_ScbfJmS_1589	1	0	1
Leftover_ScbfJmS_1617	1	0	1
Leftover_ScbfJmS_1635	1	0	1
Leftover_ScbfJmS_1721	1	0	1
Leftover_ScbfJmS_1737	1	0	1
Leftover_ScbfJmS_1748	1	0	1
Leftover_ScbfJmS_1756	1	0	1
Leftover_ScbfJmS_1799	1	0	1
Leftover_ScbfJmS_18	1	0	1
Leftover_ScbfJmS_1809	1	0	1
Leftover_ScbfJmS_1827	1	0	1
Leftover_ScbfJmS_1828	1	0	1
Leftover_ScbfJmS_1902	1	0	1
Leftover_ScbfJmS_1928	1	0	1
Leftover_ScbfJmS_1946	1	0	1
Leftover_ScbfJmS_1967	1	0	1
Leftover_ScbfJmS_1996	1	0	1
Leftover_ScbfJmS_2011	1	0	1
Leftover_ScbfJmS_2017	1	0	1
Leftover_ScbfJmS_202	1	0	1
Leftover_ScbfJmS_2074_122	1	0	1
Leftover_ScbfJmS_2101	1	0	1
Leftover_ScbfJmS_2104	1	0	1
Leftover_ScbfJmS_2110	1	0	1
Leftover_ScbfJmS_2121	1	0	1
Leftover_ScbfJmS_2145	1	0	1
Leftover_ScbfJmS_2239	1	0	1
Leftover_ScbfJmS_2246	1	0	1
Leftover_ScbfJmS_2289	1	0	1
Leftover_ScbfJmS_2301	1	0	1
Leftover_ScbfJmS_2362	1	0	1
Leftover_ScbfJmS_2364	1	0	1
Leftover_ScbfJmS_2390	1	0	1
Leftover_ScbfJmS_2398	1	0	1
Leftover_ScbfJmS_2439	1	0	1
Leftover_ScbfJmS_2460	1	0	1
Leftover_ScbfJmS_304	1	0	1
Leftover_ScbfJmS_337	1	0	1
Leftover_ScbfJmS_339	1	0	1
Leftover_ScbfJmS_340	1	0	1
Leftover_ScbfJmS_350	1	0	1
Leftover_ScbfJmS_352	1	0	1
Leftover_ScbfJmS_409	1	0	1
Leftover_ScbfJmS_420	1	0	1
Leftover_ScbfJmS_422	1	0	1
Leftover_ScbfJmS_460	1	0	1
Leftover_ScbfJmS_52	1	0	1
Leftover_ScbfJmS_533	1	0	1
Leftover_ScbfJmS_554	1	0	1
Leftover_ScbfJmS_555	1	0	1
Leftover_ScbfJmS_632	1	0	1
Leftover_ScbfJmS_636	1	0	1
Leftover_ScbfJmS_658	1	0	1
Leftover_ScbfJmS_699	1	0	1
Leftover_ScbfJmS_729	1	0	1
Leftover_ScbfJmS_740	1	0	1
Leftover_ScbfJmS_751_609	1	0	1
Leftover_ScbfJmS_781	1	0	1
Leftover_ScbfJmS_814	1	0	1
Leftover_ScbfJmS_871	1	0	1
Leftover_ScbfJmS_905	1	0	1
Leftover_ScbfJmS_912	1	0	1
Leftover_ScbfJmS_920	1	0	1
Leftover_ScbfJmS_935	1	0	1
Leftover_ScbfJmS_939	1	0	1
Leftover_ScbfJmS_942	1	0	1
Leftover_ScbfJmS_946	1	0	1
Leftover_ScbfJmS_975	1	0	1
Leftover_ScbfJmS_983	1	0	1
Leftover_ScbfJmS_998	1	0	1
ScbfJmS_848_142	1	0	1
