# Supplementary material for: Whole Genome DNA Methylation Variations in Mammary Gland Tissues from Holstein Cattle Producing Milk with Various Fat and Protein Contents
Source: Genes (Basel). 2021 Oct 28;12(11):1727. doi: 10.3390/genes12111727 (PMC8618717; doi:10.3390/genes12111727)
Supplement: Supplementary file 1 [file genes-12-01727-s001.zip › SupplementaryMaterial/TableS5_Signicant_genes_harboring_DMCs.xlsx]

## Sheet: Table S5a HMF vs LMF
Table S5a Gene harboring DMC identified from high vs low fat content
Gene name	Gene symbol	Locus	DMCs with higher methylation level	DMCs with lower methylation level
ENSBTAG00000051364.1	LOC112442278	chr2:121569848-121577674	96	6
ENSBTAG00000048608.1	LOC112444653	chr27:6222601-6224800	12	1
ENSBTAG00000024888.5	PDE5A	chr6:5745301-5894011	3	3
ENSBTAG00000054661.1	MIR2887-1	chr2:121574961-121577160	1	3
ENSBTAG00000043548.1	novel gene	chrM:-1636-563	1	1
ENSBTAG00000043567.1	novel gene	chrM:-1569-1385	1	1
ENSBTAG00000043562.1	novel gene	chrM:-614-1585	1	1
ENSBTAG00000043570.1	novel gene	chrM:-547-3023	1	1
ENSBTAG00000043582.1	novel gene	chrM:15592-17791	1	1
ENSBTAG00000010998.6	CFLAR	chr2:89701845-89757452	1	0
ENSBTAG00000003128.6	SPATA6	chr3:97800896-97942800	0	1
ENSBTAG00000053378.1	novel gene	chr3:106955972-106993645	0	1
ENSBTAG00000013976.6	AGBL3	chr4:98687853-98789432	0	1
ENSBTAG00000050327.1	novel gene	chr7:117412-121367	0	1
ENSBTAG00000034626.3	FBXO16	chr8:10267221-10296282	0	1
ENSBTAG00000025220.5	FAM155A	chr12:82805244-83415896	0	1
ENSBTAG00000039356.3	LOC782061	chr13:43372857-43380528	1	0
ENSBTAG00000052622.1	novel gene	chr14:13749726-13793785	0	1
ENSBTAG00000050043.1	LOC112443250	chr21:33000799-33002998	0	1
ENSBTAG00000048651.1	novel gene	chr21:33019832-33022031	1	0
ENSBTAG00000055146.1	LOC112443340	chr21:33024442-33026641	1	0
NC_037354.1	RN18S1	chr27:6224662-6226184	0	1
ENSBTAG00000014287.5	LOC523458	chrX:52725280-52727771	0	1
ENSBTAG00000047411.2	novel gene	chrX:84659088-84663445	0	1
ENSBTAG00000038660.3	MGC134232	chrX:124037139-124051790	0	1
ENSBTAG00000043546.1	ND6	chrM:13913-16440	1	0
ENSBTAG00000043583.1	novel gene/Mt tRNA	chrM:14310-16509	1	0

## Sheet: Table S5b HMP vs LMP
Table S5b Gene harboring DMC identified from high vs low protein content
Gene name	Gene symbol	Locus	DMCs with higher methylation level	DMCs with lower methylation level
ENSBTAG00000051364.1	LOC112442278	chr2:121569848-121577674	328	0
ENSBTAG00000048608.1	LOC112444653	chr27:6222601-6224800	211	0
ENSBTAG00000054661.1	MIR2887-1	chr2:121574961-121577160	84	0
NC_037354.1	RN18S1	chr27:6224662-6226184	60	0
ENSBTAG00000054257.1	MIR2887-2	chr27:6217410-6219609	14	0
ENSBTAG00000050043.1	LOC112443250	chr21:33000799-33002998	9	1
ENSBTAG00000024888.5	PDE5A	chr6:5745301-5894011	3	1
ENSBTAG00000013976.6	AGBL3	chr4:98687853-98789432	0	2
ENSBTAG00000050327.1	novel gene	chr7:117412-121367	0	2
ENSBTAG00000055146.1	LOC112443340	chr21:33024442-33026641	1	1
ENSBTAG00000049183.1	novel gene	chrX:19163466-19165769	2	0
ENSBTAG00000047411.2	novel gene	chrX:84659088-84663445	0	2
ENSBTAG00000009232.6	PIK3CA	chr1:87879574-87924833	1	0
ENSBTAG00000043271.2	LOC112448316	chr1:87924323-87926522	1	0
ENSBTAG00000016801.4	RXRG	chr3:3536896-3599116	1	0
ENSBTAG00000030892.4	LOC790134	chr3:120963775-120967515	1	0
ENSBTAG00000013699.6	TBC1D1	chr6:57212173-57428340	0	1
ENSBTAG00000052137.1	novel gene	chr7:82244-86197	0	1
ENSBTAG00000034626.3	FBXO16	chr8:10267221-10296282	1	0
ENSBTAG00000002997.7	ADAMTSL1	chr8:25327872-25823153	0	1
ENSBTAG00000008386.6	CLPX	chr10:12094171-12131292	1	0
ENSBTAG00000004401.5	UGGT2	chr12:73169073-73315726	0	1
ENSBTAG00000013925.7	novel gene	chr13:16107664-16134182	1	0
ENSBTAG00000008870.6	KCNS1	chr13:73470239-73478819	0	1
ENSBTAG00000052622.1	novel gene	chr14:13749726-13793785	0	1
ENSBTAG00000000700.6	PARVA	chr15:40193667-40349859	0	1
ENSBTAG00000052103.1	novel gene	chr17:55106852-55113455	0	1
ENSBTAG00000006594.4	TMEM211	chr17:65089357-65100969	1	0
ENSBTAG00000054818.1	KIR3DL2	chr18:62655625-62664605	1	0
ENSBTAG00000052104.1	novel gene	chr20:10869695-10944081	1	0
ENSBTAG00000051425.1	novel gene	chr21:351046-353670	1	0
ENSBTAG00000016760.6	LRRFIP2	chr22:10390259-10455840	1	0
ENSBTAG00000000390.6	TPST1	chr25:28079759-28188134	1	0
ENSBTAG00000007142.4	CPPED1	chr25:11426695-11533394	0	1
ENSBTAG00000051383.1	DEFB7	chr27:6674076-6678281	0	1
ENSBTAG00000009197.6	novel gene	chr29:5682573-5690844	0	1
ENSBTAG00000009197.6	novel gene	chr29:5682573-5690844	0	1
ENSBTAG00000020769.6	OPCML	chr29:33980760-34507458	1	0
ENSBTAG00000051616.1	LOC784741	chrX:123908427-123911332	0	1
ENSBTAG00000037550.3	novel gene	chrX:123988034-123990489	0	1
ENSBTAG00000038660.3	MGC134232	chrX:124037139-124051790	0	1
ENSBTAG00000049615.1	VAMP7	chrX:35327209-35359068	0	1
ENSBTAG00000055292.1	novel gene	chrX:37644914-37657916	1	0
ENSBTAG00000043548.1	novel gene	chrM:-1636-563	1	0
ENSBTAG00000043567.1	novel gene	chrM:-1569-1385	1	0
ENSBTAG00000043562.1	novel gene	chrM:-614-1585	1	0
ENSBTAG00000043570.1	novel gene	chrM:-547-3023	1	0
ENSBTAG00000043549.1	novel gene	chrM:2197-4396	0	1
ENSBTAG00000043571.1	ND2	chrM:2266-5307	0	1
ENSBTAG00000043579.1	novel gene	chrM:3308-5507	0	1
ENSBTAG00000043561.1	COX1	chrM:3687-7231	0	1
ENSBTAG00000043563.1	ND5	chrM:10109-13929	0	1
ENSBTAG00000043550.1	CYTB	chrM:12514-15653	0	1
ENSBTAG00000043565.1	novel gene	chrM:3995-6194	0	1
ENSBTAG00000043546.1	ND6	chrM:13913-16440	1	0
ENSBTAG00000043583.1	novel gene	chrM:14310-16509	1	0
ENSBTAG00000043582.1	novel gene	chrM:15592-17791	1	0

## Sheet: Table S5c HMFP vs LMFP
Table S5c Gene harboring DMC identified from high vs low fat and protein content
Gene name	Gene description	Locus	DMCs with higher methylation level	DMCs with lower methylation level
ENSBTAG00000051364.1	LOC112442278	chr2:121569848-121577674	168	6
ENSBTAG00000048608.1	LOC112444653	chr27:6222601-6224800	108	0
NC_037354.1	RN18S1	chr27:6224662-6226184	35	0
ENSBTAG00000054661.1	MIR2887-1	chr2:121574961-121577160	30	0
ENSBTAG00000052622.1	novel gene	chr14:13749726-13793785	1	9
ENSBTAG00000024888.5	PDE5A	chr6:5745301-5894011	2	3
ENSBTAG00000054257.1	MIR2887-2	chr27:6217410-6219609	5	0
ENSBTAG00000034626.3	FBXO16	chr8:10267221-10317918	1	3
ENSBTAG00000051383.1	DEFB7	chr27:6674076-6678281	0	3
ENSBTAG00000043561.1	COX1	chrM:3687-7231	2	1
ENSBTAG00000043565.1	MIR6526-1	chrM:3995-6194	2	1
ENSBTAG00000047954.2	ZNF75D	chrX:18907568-18948894	2	0
ENSBTAG00000043574.1	novel gene	chrM:5304-7503	2	0
ENSBTAG00000043556.1	COX2	chrM:5374-8057	2	0
ENSBTAG00000043547.1	novel gene	chrM:5245-7444	2	0
ENSBTAG00000043573.1	novel gene	chrM:5319-7518	2	0
ENSBTAG00000043557.1	novel gene	chrM:5418-7617	2	0
ENSBTAG00000043580.1	novel gene	chrM:5486-7685	2	0
ENSBTAG00000018795.6	PMS1	chr2:6460095-6566026	1	0
ENSBTAG00000003069.7	MAN1C1	chr2:127292652-127446339	0	1
ENSBTAG00000053378.1	novel gene	chr3:106955972-106993645	0	1
ENSBTAG00000013976.6	AGBL3	chr4:98687853-98789432	0	1
ENSBTAG00000054662.1	FBXL17	chr7:106989359-107510703	1	0
ENSBTAG00000017294.6	ORM1	chr8:103548951-103555915	0	1
ENSBTAG00000035084.5	FZD3	chr8:10150817-10240530	0	1
ENSBTAG00000002997.7	ADAMTSL1	chr8:25327872-25823153	0	1
ENSBTAG00000017557.6	QRSL1	chr9:43290550-43331328	0	1
ENSBTAG00000008386.6	CLPX	chr10:12094171-12159468	1	0
ENSBTAG00000014792.6	MAP4K5	chr10:43312765-43440638	1	0
ENSBTAG00000039356.3	LOC782061	chr13:43370229-43385119	1	0
ENSBTAG00000020813.6	novel gene	chr13:73494855-73499231	1	0
ENSBTAG00000039446.3	LOC100850808	chr13:73495774-73518752	1	0
ENSBTAG00000008870.6	KCNS1	chr13:73470239-73478819	0	1
ENSBTAG00000003481.6	OTUD6B	chr14:73283493-73340173	1	0
ENSBTAG00000006176.6	GRIA4	chr15:1889884-2498402	0	1
ENSBTAG00000006594.4	TMEM211	chr17:65089357-65100969	1	0
ENSBTAG00000037710.3	LOC100336984	chr18:57219131-57345755	0	1
ENSBTAG00000052104.1	novel gene	chr20:10869695-10944081	1	0
ENSBTAG00000051425.1	novel gene	chr21:351046-353670	1	0
ENSBTAG00000054133.1	novel gene	chr21:363175-369417	0	1
ENSBTAG00000050043.1	LOC112443250	chr21:33000799-33002998	0	1
ENSBTAG00000048651.1	novel gene	chr21:33019832-33022031	0	1
ENSBTAG00000055146.1	LOC112443340	chr21:33024442-33026641	0	1
ENSBTAG00000048872.1	novel gene	chr25:7468-9667	1	0
ENSBTAG00000054368.1	novel gene	chr25:1564136-1575302	1	0
ENSBTAG00000016244.6	VWA3A	chr25:19792519-19823564	0	1
ENSBTAG00000050055.1	VTI1A	chr26:32982029-33345647	1	0
ENSBTAG00000049871.1	novel gene	chr29:9403-11602	1	0
ENSBTAG00000009197.6	novel gene	chr29:5682573-5690844	0	1
ENSBTAG00000054977.1	novel gene	chr29:5655180-5668928	0	1
ENSBTAG00000049183.1	novel gene	chrX:19163466-19165769	1	0
ENSBTAG00000014287.5	LOC523458	chrX:52725280-52727771	0	1
ENSBTAG00000047411.2	novel gene	chrX:84659088-84663445	0	1
ENSBTAG00000055292.1	novel gene	chrX:37644914-37657916	1	0
ENSBTAG00000039285.3	LOC100138998	chrX:86169797-86172807	0	1
ENSBTAG00000043548.1	novel gene	chrM:-1636-563	0	1
ENSBTAG00000043567.1	novel gene	chrM:-1569-1385	0	1
ENSBTAG00000043562.1	novel gene	chrM:-614-1585	0	1
ENSBTAG00000043570.1	novel gene	chrM:-547-3023	0	1
ENSBTAG00000043549.1	novel gene	chrM:2197-4396	0	1
ENSBTAG00000043571.1	ND2	chrM:2266-5307	0	1
ENSBTAG00000043579.1	novel gene	chrM:3308-5507	0	1
ENSBTAG00000043563.1	ND5	chrM:10109-13929	0	1
ENSBTAG00000043550.1	CYTB	chrM:12514-15653	0	1
ENSBTAG00000043546.1	ND6	chrM:13913-16440	0	1
ENSBTAG00000043583.1	novel gene	chrM:14310-16509	0	1
ENSBTAG00000043582.1	novel gene	chrM:15592-17791	0	1
