# Supplementary material for: Whole Genome DNA Methylation Variations in Mammary Gland Tissues from Holstein Cattle Producing Milk with Various Fat and Protein Contents
Source: Genes (Basel). 2021 Oct 28;12(11):1727. doi: 10.3390/genes12111727 (PMC8618717; doi:10.3390/genes12111727)
Supplement: Supplementary file 1 [file genes-12-01727-s001.zip › SupplementaryMaterial/TableS6_hyper_hypo_DMCs_identified_from_three_comparison.xlsx]

## Sheet: TableS6a HMF vs LMF
Table S6-a Hyper- and hypo- methylated sites identidied from high milk fat group over low milk fat group (HMF vs LMF)
chr	position	pvalue	qvalue	meth.diff
Leftover_ScbfJmS_1832	4425	3.94601e-08	5.81067e-05	28.6826
Leftover_ScbfJmS_1967	2132	3.61997e-05	0.0130014	28.3853
Leftover_ScbfJmS_1611	3954	1.24196e-07	0.000161368	26.8067
chr27	6343390	3.93769e-05	0.0136971	24.3806
Leftover_ScbfJmS_2138	7609	1.16948e-05	0.00580486	24.2786
Leftover_ScbfJmS_700	7296	0.000543729	0.080601	24.1461
Leftover_ScbfJmS_2247_2147_1698	6981	0.000645341	0.0887989	23.9458
chr2	89754137	0.000383835	0.0673566	23.1378
Leftover_ScbfJmS_862	6908	0.000205328	0.0440321	22.7879
Leftover_ScbfJmS_1437	22346	1.84646e-05	0.00819591	22.4325
chr4	262015	0.000764167	0.0977079	22.0672
chr1	369459	0.000359184	0.0645301	21.9488
chr10	42957617	0.000256082	0.0515656	21.4583
Leftover_ScbfJmS_2281	49854	0.000352739	0.0638636	21.397
chr15	74454779	0.000581915	0.0830593	21.3433
chr13	43377604	0.000169687	0.0383435	21.1328
Leftover_ScbfJmS_327	10555	9.85162e-11	3.10863e-07	20.8505
Leftover_ScbfJmS_1097	250017	1.3704e-05	0.00661631	20.5876
Leftover_ScbfJmS_792	1769	4.22042e-06	0.00257162	20.5122
Leftover_ScbfJmS_1388	30955	0.000693869	0.0929228	20.4043
Leftover_ScbfJmS_1014	11245	0.000544622	0.080601	-20.0181
chrX	86169756	7.97101e-05	0.0231664	-20.1248
Leftover_ScbfJmS_1760	43921	4.89679e-05	0.015906	-20.2253
Leftover_ScbfJmS_2390	935	6.68853e-12	3.28305e-08	-20.5038
Leftover_ScbfJmS_2470	45727	1.94382e-06	0.00139023	-20.5468
chr12	83195789	1.83057e-05	0.00819591	-20.7424
Leftover_ScbfJmS_2441	4239	3.01795e-12	1.66652e-08	-21.3478
chr1	77945249	0.00017565	0.0391897	-21.4204
Leftover_ScbfJmS_2474	24203	0.000102144	0.0272273	-21.728
Leftover_ScbfJmS_2396	87870	2.42264e-05	0.00986391	-21.8371
Leftover_ScbfJmS_1767	10681	1.27295e-15	1.24965e-11	-21.8782
chr26	31980554	0.000590346	0.0836563	-21.8943
chr2	68090255	0.000442688	0.0721342	-21.9918
Leftover_ScbfJmS_1170_874	62475	5.00115e-07	0.000480287	-22.0129
Leftover_ScbfJmS_790	4153	2.46417e-06	0.00163696	-22.3142
chr9	59089365	6.76464e-05	0.0204326	-22.4774
Leftover_ScbfJmS_1832	5011	1.91974e-05	0.00831441	-22.9479
chr3	74257266	0.000411671	0.0691105	-23.029
chr14	13761247	1.77778e-07	0.000198898	-23.1058
chr3	97802502	0.000616433	0.0860168	-23.907
Leftover_ScbfJmS_610	6396	6.77025e-09	1.35948e-05	-24.1354
chr4	261993	0.000380164	0.0670429	-24.2038
Leftover_ScbfJmS_300	49013	6.6422e-05	0.0203107	-24.3585
Leftover_ScbfJmS_533	23289	0.000384327	0.0673566	-24.6642
chr9	37267273	1.03372e-05	0.00522104	-26.1076
chrX	32494349	6.05375e-05	0.0188613	-27.0936
chr26	31638329	0.000102928	0.0272273	-27.6098
chr9	38043	4.43302e-05	0.0148832	-27.7083
Leftover_ScbfJmS_352	46374	1.31407e-08	2.32203e-05	-28.2615
chr24	61975277	1.26982e-05	0.00619843	-29.4118
Leftover_ScbfJmS_2352	2465	1.3718e-14	1.10184e-10	-35.7507
Note: "chr" represents chromosome; "position" repesents the base pair position of corresponding chromosome; "meth.diff" represents methylation differencen; “Leftover_ScbfJmS” represent contigs that have not been assembled into a chromosome

## Sheet: TableS6b HMP vs LMP
Table S6-b Hyper- and hypo- methylated sites identidied from high milk protein group over low milk protein group (HMP vs LMP)
chr	position	pvalue	qvalue	meth.diff
chr27	6343390	3.70088e-15	1.99068e-12	47.6328
Leftover_ScbfJmS_1052	83372	1.70271e-11	4.96484e-09	37.4047
Leftover_ScbfJmS_2140	160550	1.22838e-05	0.00116516	33.4091
chr20	10920786	1.16876e-07	1.67023e-05	31.0071
Leftover_ScbfJmS_965_547	5071	1.73469e-05	0.00157304	25.8776
chr29	34128941	9.76172e-05	0.0072683	24.8325
Leftover_ScbfJmS_2140	160559	0.00172176	0.0711721	24.5948
chr6	21290624	5.02936e-05	0.00404407	24.3718
chr10	12096656	0.000559144	0.0302639	22.9412
Leftover_ScbfJmS_2110	135258	0.000184834	0.012476	21.2815
Leftover_ScbfJmS_1404	15771	1.69993e-06	0.000196026	21.1178
Leftover_ScbfJmS_2470	45447	0.002143	0.0831849	20.8553
Leftover_ScbfJmS_1388	30955	0.00104396	0.0494009	20.6712
chr5	44224569	0.00122796	0.0554734	20.6414
Leftover_ScbfJmS_908_1359	19895	4.10262e-06	0.000434339	20.3146
chrX	32486490	0.00101487	0.0484766	20.2649
Leftover_ScbfJmS_2168	27434	1.20101e-09	2.44726e-07	20.0215
chrX	37652725	8.82244e-06	0.000870193	20.0105
Leftover_ScbfJmS_637	4198	0.000328381	0.0198036	-20.0041
chr10	91704257	0.000560274	0.0302743	-20.0561
Leftover_ScbfJmS_2145	3482	0.000286447	0.0177189	-20.5383
chr21	33026010	6.17896e-148	5.35102e-143	-20.7397
Leftover_ScbfJmS_1776	737	9.54818e-08	1.39205e-05	-20.9032
Leftover_ScbfJmS_2470	46379	1.34145e-07	1.90444e-05	-20.9973
Leftover_ScbfJmS_136	17008	8.74836e-07	0.000108076	-21.1407
chr29	5678428	9.57318e-06	0.00093272	-21.2015
Leftover_ScbfJmS_2470	45727	1.57068e-07	2.19037e-05	-21.2659
Leftover_ScbfJmS_1324	467172	6.42587e-05	0.00502696	-21.2875
chr23	38632143	5.22807e-05	0.00418442	-21.3989
Leftover_ScbfJmS_1097	222580	0.000141958	0.00997864	-21.4842
chr27	30458038	0.00274004	0.0989117	-21.5391
Leftover_ScbfJmS_2322	4092	7.33179e-14	3.05259e-11	-21.6257
Leftover_ScbfJmS_1190	49188	0.00116208	0.0533079	-21.7998
chrX	38162542	0.000386135	0.0225943	-22.2039
chr2	92631985	3.97551e-06	0.000423108	-22.3196
chr29	5672453	1.58931e-05	0.0014611	-22.6996
chr21	23391765	0.000466895	0.0263926	-22.8146
chrX	51844783	0.000619094	0.0330542	-23.0435
chr15	40217595	0.000964359	0.0465001	-23.1157
chr11	31877125	0.00131932	0.0585023	-23.2
Leftover_ScbfJmS_977	572	0.00184715	0.075313	-23.4383
contig_X_unplaced	744231	0.000716015	0.0370636	-23.4722
chr6	57213264	0.000897019	0.0440877	-24.3074
chr3	74257266	0.000122799	0.0088547	-24.3645
Leftover_ScbfJmS_2204	1474	0.000617965	0.0330537	-24.4696
chr17	19762560	0.00067539	0.0355126	-24.6889
Leftover_ScbfJmS_1044	7693	0.000159635	0.0110865	-24.8062
Leftover_ScbfJmS_1929	5824	5.21196e-09	9.28724e-07	-25.9491
Leftover_ScbfJmS_2345	45669	2.95256e-06	0.000324484	-26.2246
Leftover_ScbfJmS_935	39238	0.000518893	0.0284769	-26.2853
Leftover_ScbfJmS_1513_2139	154303	3.38636e-07	4.47727e-05	-30.0131
chr12	73220807	6.43018e-06	0.00065359	-31.0768
Leftover_ScbfJmS_1377	51836	7.32649e-51	3.1724e-46	-49.5204
Note: "chr" represents chromosome; "position" repesents the base pair position of corresponding chromosome; "meth.diff" represents methylation differencen; “Leftover_ScbfJmS” represent contigs that have not been assembled into a chromosome

## Sheet: TableS6c HMFP vs LMFP
Table S6-c Hyper- and hypo- methylated sites identidied from high milk fat and protein group over low milk fat and protein group (HMFP vs LMFP)
chr	position	pvalue	qvalue	meth.diff
chr27	6343390	3.48418e-12	8.61499e-09	54.9298
Leftover_ScbfJmS_1832	4425	1.14806e-07	6.71879e-05	43.8516
chr13	73495820	0.000169142	0.0223051	43.4632
Leftover_ScbfJmS_1611	3954	3.55286e-06	0.00107303	42.3876
Leftover_ScbfJmS_1052	83372	2.92497e-07	0.000141118	39.77
chr20	10920786	7.01523e-06	0.00188031	38.1264
chr1	369459	3.13307e-06	0.000983724	38.1081
Leftover_ScbfJmS_1120	15925	6.35773e-10	8.38407e-07	37.6889
chr7	32915984	0.000685151	0.0568492	37.2222
Leftover_ScbfJmS_2138	7609	1.77677e-07	9.6555e-05	35.1663
Leftover_ScbfJmS_1470	4264	3.24913e-08	2.23161e-05	35.101
chr1	104969453	2.93097e-05	0.00595246	34.9744
chr17	47284679	0.00118302	0.0812537	34.6429
chr9	54607705	0.00107384	0.0767949	33.2692
Leftover_ScbfJmS_1595	5428	8.33581e-18	1.03056e-13	32.9693
Leftover_ScbfJmS_1653	59635	0.00048239	0.0457279	32.791
Leftover_ScbfJmS_149	28443	4.04086e-07	0.000187632	32.5425
Leftover_ScbfJmS_229	6951	3.03388e-14	1.50032e-10	32.3995
Leftover_ScbfJmS_225	22553	0.00100318	0.0732782	32.3036
Leftover_ScbfJmS_149	28472	1.00005e-06	0.000390946	32.109
Leftover_ScbfJmS_149	28466	2.74739e-07	0.000134524	31.2657
chr8	60061394	0.000849606	0.0651897	31.1538
Leftover_ScbfJmS_1832	5066	0.000119097	0.0171459	30.4858
Leftover_ScbfJmS_1388	30955	0.000201919	0.024901	30.3851
chr5	102701563	0.000364039	0.0381813	30.0794
chr8	10295525	7.9779e-07	0.000331532	30.0531
Leftover_ScbfJmS_2281	49854	0.000346838	0.0369254	29.8595
Leftover_ScbfJmS_1044	7712	0.00100815	0.0734244	29.697
chr10	43416896	0.00138493	0.0894679	29.4444
Leftover_ScbfJmS_1022	778	0.000534281	0.0483906	29.4304
Leftover_ScbfJmS_2470	50616	0.000296061	0.033124	29.3377
chr25	1565335	2.51755e-07	0.000125124	29.2468
Leftover_ScbfJmS_1097	21243	0.000761112	0.0607073	28.9744
Leftover_ScbfJmS_783	7358	0.000554587	0.0495016	28.9627
chr10	12096632	0.00154689	0.0955723	28.7076
chr17	65096552	0.000985509	0.0724152	28.4483
chr13	43377588	0.000848054	0.0651211	28.3238
Leftover_ScbfJmS_1045	29641	3.49713e-05	0.00683558	28.3193
Leftover_ScbfJmS_2420	136316	0.000868993	0.0660622	28.2415
Leftover_ScbfJmS_2341	97738	0.000447801	0.0440173	28.1629
Leftover_ScbfJmS_2006	24031	0.000981372	0.0722002	28.0938
chr18	57217960	4.49574e-05	0.00838957	28.0391
chr26	33233048	0.000149323	0.0202866	27.9149
Leftover_ScbfJmS_1097	253170	1.62149e-06	0.0005825	27.7969
Leftover_ScbfJmS_40	157144	0.00018758	0.0240005	27.7419
Leftover_ScbfJmS_2247_2147_1698	44081	0.000253497	0.0295274	27.619
Leftover_ScbfJmS_1595	5425	2.22187e-13	9.15633e-10	27.5661
Leftover_ScbfJmS_551	10991	0.00049575	0.0462544	27.3782
Leftover_ScbfJmS_1097	253741	0.000465906	0.0447888	27.3119
chr16	81000947	7.45464e-05	0.0122409	27.2897
chr16	53588851	0.00137478	0.0891151	27.2486
Leftover_ScbfJmS_2431	3597	0.000149314	0.0202866	27.1186
Leftover_ScbfJmS_1083	26967	0.00012879	0.0180935	26.8954
Leftover_ScbfJmS_1404	15771	1.55782e-07	8.70476e-05	26.6667
chr2	121570773	6.93497e-05	0.0117047	26.4706
Leftover_ScbfJmS_1097	251089	2.09462e-05	0.00458333	26.3943
chr9	90735482	0.000737867	0.0594768	26.3791
Leftover_ScbfJmS_1595	5432	2.25039e-11	4.73558e-08	26.3636
Leftover_ScbfJmS_1097	250017	1.59585e-05	0.0037138	26.1915
Leftover_ScbfJmS_908_1359	19883	3.74519e-05	0.00721589	26.0291
Leftover_ScbfJmS_933	9831	2.82923e-10	4.37728e-07	26.005
chr16	7180691	0.000418788	0.042008	25.9921
Leftover_ScbfJmS_309	20612	0.00156809	0.0965095	25.8631
chr25	8690	0.000432117	0.0429067	25.7122
chr29	16232927	8.08716e-06	0.00209386	25.6226
Leftover_ScbfJmS_1417	21161	0.000467544	0.044826	25.6173
chr21	33017319	0.00116555	0.0806701	25.5147
contig_X_unplaced	746912	0.000878073	0.066446	25.4286
chrX	86156316	0.000413201	0.0416588	25.2653
Leftover_ScbfJmS_2299_ScbfJmS_836	53660	4.63519e-05	0.00855296	25.1485
chr25	12982	0.000512601	0.0471612	25.0532
Leftover_ScbfJmS_752	140339	0.000643066	0.0545938	24.948
Leftover_ScbfJmS_1097	236412	3.059e-05	0.00614934	24.9358
Leftover_ScbfJmS_709	2443	0.00137759	0.0891681	24.9022
Leftover_ScbfJmS_1097	28818	0.000685053	0.0568492	24.6667
Leftover_ScbfJmS_2138	638	1.81227e-07	9.79456e-05	24.5578
Leftover_ScbfJmS_1324	317260	0.000883	0.0666659	24.4253
Leftover_ScbfJmS_1083	32645	0.00106158	0.0762486	24.3333
Leftover_ScbfJmS_1811	27211	0.000677229	0.056381	24.1806
Leftover_ScbfJmS_1437	22346	0.00103583	0.0749152	24.0186
Leftover_ScbfJmS_1097	253396	0.0011594	0.0804847	23.8961
chrX	123979319	1.07136e-05	0.00266235	23.669
chr13	45880049	0.000681104	0.056656	23.3512
Leftover_ScbfJmS_908_1359	46863	0.00126078	0.0850011	23.2848
Leftover_ScbfJmS_229	3430	0.000142523	0.019598	23.1888
Leftover_ScbfJmS_659	27764	0.000365764	0.0383215	23.1132
Leftover_ScbfJmS_1757	78602	0.00134545	0.0878934	23.0647
Leftover_ScbfJmS_1720	12042	0.000145374	0.0198977	22.9885
chr7	106990935	0.000497371	0.0463201	22.8571
Leftover_ScbfJmS_1595	5452	2.90236e-10	4.41623e-07	22.8147
Leftover_ScbfJmS_1595	5435	1.06782e-10	1.9202e-07	22.534
Leftover_ScbfJmS_2182_1813_891_820	78535	0.000580342	0.051066	22.4905
Leftover_ScbfJmS_1640	10290	0.000626999	0.0536736	22.3586
Leftover_ScbfJmS_1772	6434	0.000661774	0.0557514	22.2672
Leftover_ScbfJmS_527	38530	0.000446496	0.0439405	22.2222
Leftover_ScbfJmS_1097	239893	0.00162997	0.0988741	21.905
Leftover_ScbfJmS_792	84438	0.000220624	0.0267082	21.8711
chr2	121570746	0.000107702	0.0160183	21.8474
Leftover_ScbfJmS_136	17456	6.85112e-06	0.00184633	21.7682
Leftover_ScbfJmS_679	4237	0.000266492	0.0306123	21.6673
Leftover_ScbfJmS_1022	6020	0.000100077	0.0151115	21.6516
Leftover_ScbfJmS_759	2979	7.44617e-05	0.0122409	21.4286
Leftover_ScbfJmS_855	83344	0.00128107	0.0856682	21.4014
Leftover_ScbfJmS_1826	11258	0.000973962	0.0718871	21.3564
Leftover_ScbfJmS_1285	7256	8.82488e-05	0.013702	21.2509
Leftover_ScbfJmS_1216_1546_2082	974	0.000380393	0.0393129	21.2489
Leftover_ScbfJmS_1513_2139	147611	0.00108554	0.0772958	20.9897
Leftover_ScbfJmS_1097	242783	0.000466491	0.044794	20.8719
Leftover_ScbfJmS_1074	5246	0.000322712	0.0352291	20.8297
Leftover_ScbfJmS_1311	33783	0.00103878	0.0750473	20.6516
chr6	70105504	0.00056135	0.0497935	20.6486
Leftover_ScbfJmS_1595	5457	1.14087e-10	2.01494e-07	20.5546
chr15	72687651	0.00077633	0.0615735	20.5072
Leftover_ScbfJmS_1595	5461	1.19269e-08	9.51302e-06	20.4957
Leftover_ScbfJmS_149	28418	0.000551018	0.0493238	20.4868
Leftover_ScbfJmS_714	13485	0.00128647	0.0857973	20.4648
Leftover_ScbfJmS_908_1359	18542	0.000414338	0.0417215	20.3945
Leftover_ScbfJmS_2185	2016	0.00117671	0.0810437	20.3321
chrX	37652725	0.00154149	0.0955263	20.2325
chr2	6506291	0.00067701	0.056381	20.2262
Leftover_ScbfJmS_355	2651	0.000667412	0.0559879	20.2026
chr11	5455577	0.000435089	0.0430815	20.1463
Leftover_ScbfJmS_2283	4156	0.000693639	0.0574571	20.1361
Leftover_ScbfJmS_1941	10238	0.000131719	0.0184005	20.1282
Leftover_ScbfJmS_1595	5446	1.38981e-10	2.36996e-07	20.0741
Leftover_ScbfJmS_1595	5473	4.79588e-08	3.16221e-05	20.0689
Leftover_ScbfJmS_1120	14513	0.000171351	0.0225202	20.0168
Leftover_ScbfJmS_149	28405	6.14168e-05	0.0106755	20.0029
Leftover_ScbfJmS_1757	40087	0.000737752	0.0594768	-20.0197
Leftover_ScbfJmS_492	7404	0.000819896	0.0640529	-20.0735
Leftover_ScbfJmS_340	624	0.00151839	0.0948671	-20.1309
Leftover_ScbfJmS_1498	23142	0.00116259	0.0805779	-20.1844
chr14	13792445	8.09609e-05	0.012999	-20.1948
chr14	13761247	0.000454917	0.0442967	-20.2529
Leftover_ScbfJmS_1097	258682	0.000384518	0.0394916	-20.2586
Leftover_ScbfJmS_1091	201033	0.000225353	0.027214	-20.3122
Leftover_ScbfJmS_993	16892	0.00043252	0.0429067	-20.3187
Leftover_ScbfJmS_2322	4092	2.01306e-07	0.000104789	-20.3376
Leftover_ScbfJmS_792	56758	3.75173e-06	0.00112103	-20.5152
chr27	95208	0.00101741	0.0739894	-20.5161
Leftover_ScbfJmS_136	17008	0.000851592	0.0652408	-20.5543
Leftover_ScbfJmS_1336	294035	0.00155967	0.0961108	-20.6449
chr21	33020927	8.11478e-05	0.012999	-20.6926
chr14	13775794	0.000569202	0.0503095	-20.7407
Leftover_ScbfJmS_1493	43273	0.00165927	0.0998225	-20.8913
Leftover_ScbfJmS_1772	44091	0.000108637	0.0161089	-20.9363
Leftover_ScbfJmS_2420	135482	0.00139397	0.0898174	-20.9389
chr3	106957101	0.000245826	0.0289249	-20.9471
Leftover_ScbfJmS_1493	35026	0.00110958	0.0782196	-21.0195
chr15	18740769	0.000853757	0.065356	-21.0332
chr27	6290988	0.000236082	0.0281319	-21.0526
Leftover_ScbfJmS_2441	4239	5.08744e-07	0.00022363	-21.2218
Leftover_ScbfJmS_1767	10681	1.38714e-07	7.93026e-05	-21.2222
chr25	21714	0.00108108	0.0771454	-21.2238
Leftover_ScbfJmS_1493	42833	0.000269078	0.030802	-21.3675
Leftover_ScbfJmS_328	2520	0.00106998	0.0767007	-21.412
chrX	113617295	0.00019539	0.0245969	-21.4197
Leftover_ScbfJmS_1456	21428	0.000700045	0.0576977	-21.4251
Leftover_ScbfJmS_563	8751	0.000555566	0.0495025	-21.4673
chr16	81237	0.000371763	0.0387857	-21.5142
ScbfJmS_2447	17291	4.75487e-07	0.000212795	-21.7596
Leftover_ScbfJmS_1087	31698	0.000492669	0.0462002	-21.7914
Leftover_ScbfJmS_1306	6026	0.000921448	0.068833	-21.8252
Leftover_ScbfJmS_551	7247	0.000786996	0.0622199	-21.8333
chr27	94942	0.00107932	0.077131	-21.8607
Leftover_ScbfJmS_1772	65459	0.000511591	0.0471122	-21.9275
Leftover_ScbfJmS_2266	16706	0.00154707	0.0955723	-21.9368
Leftover_ScbfJmS_1350	8433	0.000120684	0.0173239	-21.9515
Leftover_ScbfJmS_1179	903	0.000421348	0.0422219	-22.1411
chr7	60478198	0.00110238	0.0779537	-22.1849
Leftover_ScbfJmS_1772	50578	0.000229209	0.0274784	-22.2384
chr27	6339129	0.00163853	0.0991173	-22.347
Leftover_ScbfJmS_1097	249927	2.83858e-06	0.000926558	-22.5108
Leftover_ScbfJmS_1772	51859	0.000411	0.0415215	-22.5973
Leftover_ScbfJmS_2364	29362	0.000335858	0.0361062	-22.6114
Leftover_ScbfJmS_1336	242525	0.000500578	0.0464439	-22.6771
Leftover_ScbfJmS_608	3486	3.49143e-06	0.00106579	-22.6879
chr21	33026010	6.83712e-117	6.76219e-112	-22.7007
chr14	13784168	0.000838597	0.0647974	-22.7936
chr2	127398600	0.00162189	0.0987146	-22.8947
Leftover_ScbfJmS_409	3555	1.69321e-12	4.96866e-09	-23.0093
Leftover_ScbfJmS_1324	467172	0.000534218	0.0483906	-23.0303
chr1	229094	0.000908309	0.0680571	-23.0449
Leftover_ScbfJmS_1379	1863	0.000899004	0.067616	-23.3333
chrX	38169088	0.000171707	0.0225202	-23.5294
chr24	62153657	0.00144672	0.0916047	-23.5714
Leftover_ScbfJmS_1316	27947	0.00143618	0.0913463	-23.6813
Leftover_ScbfJmS_783	3453	0.000483152	0.0457279	-23.703
Leftover_ScbfJmS_1466	7153	0.0010702	0.0767007	-23.75
chr8	25563736	0.0010362	0.0749152	-23.8221
chr14	13816815	0.00141787	0.0905892	-23.9858
chr14	13603001	0.000186106	0.0238738	-24.1795
chr29	5678428	0.000438176	0.0432509	-24.2828
Leftover_ScbfJmS_632	9191	0.001559	0.0961108	-24.3382
Leftover_ScbfJmS_608	10959	9.05714e-05	0.0139748	-24.4523
Leftover_ScbfJmS_1513_2139	104569	1.2646e-06	0.000471977	-24.666
Leftover_ScbfJmS_790	4153	0.000484969	0.0458122	-24.8746
chr4	98773108	0.000198074	0.0247037	-25
chr4	111096298	0.000833992	0.0646943	-25
Leftover_ScbfJmS_1996	27096	0.000631496	0.0538585	-25.0277
Leftover_ScbfJmS_596_672	25081	7.68873e-46	3.80223e-41	-25.084
Leftover_ScbfJmS_1929	5824	8.23333e-05	0.0130498	-25.1161
Leftover_ScbfJmS_1635	17837	0.000601923	0.0521301	-25.119
chrX	84684933	0.000664425	0.0558321	-25.1224
chr3	21072950	0.00115468	0.080368	-25.1451
chr23	26244	0.000896416	0.0674846	-25.1953
Leftover_ScbfJmS_2345	45669	0.000539697	0.0487472	-25.214
Leftover_ScbfJmS_1949	9618	0.00032246	0.0352291	-25.2392
chr14	13606699	0.000188324	0.0240624	-25.2465
Leftover_ScbfJmS_2074_122	17718	0.000232497	0.0277911	-25.261
chr27	6339851	0.000247042	0.028984	-25.2623
Leftover_ScbfJmS_1331	43528	0.00116728	0.0807335	-25.3564
Leftover_ScbfJmS_608	11687	0.000185287	0.0237996	-25.3854
Leftover_ScbfJmS_1377	51856	5.19446e-05	0.00935798	-25.4107
chr14	13602993	4.51253e-05	0.00840503	-25.4274
Leftover_ScbfJmS_608	11300	7.12334e-06	0.00188881	-25.4545
Leftover_ScbfJmS_1115	27935	0.000911353	0.0681819	-25.6456
chr29	5683950	0.000617027	0.0530665	-25.6483
Leftover_ScbfJmS_792	99457	0.000372817	0.0387962	-25.7051
Leftover_ScbfJmS_352	46374	0.000551068	0.0493238	-25.7583
chrX	38226235	7.47373e-05	0.0122409	-25.7769
Leftover_ScbfJmS_1336	226728	0.000177492	0.023068	-25.9474
chr4	82777492	0.000668926	0.0560199	-26.1324
chr9	43322656	0.000122617	0.0174493	-26.1579
Leftover_ScbfJmS_1513_2139	131392	0.000283483	0.0320797	-26.1688
Leftover_ScbfJmS_300	35225	0.00094168	0.0701325	-26.2954
Leftover_ScbfJmS_1513_2139	184258	0.000378292	0.0391984	-26.3158
chr29	5568129	9.83277e-05	0.0148928	-26.3444
Leftover_ScbfJmS_1022	1989	0.000357383	0.0376429	-26.519
Leftover_ScbfJmS_1291	53516	0.00139775	0.0899432	-26.6154
Leftover_ScbfJmS_1370	1244	7.18899e-06	0.00190112	-26.6225
Leftover_ScbfJmS_1336	240652	0.00127488	0.0856682	-26.6369
Leftover_ScbfJmS_1377	49751	0.00113137	0.0793071	-26.6953
Leftover_ScbfJmS_1097	248805	0.000455122	0.0442967	-26.8142
chr2	92631985	7.47412e-05	0.0122409	-26.9741
Leftover_ScbfJmS_1832	2567	0.00131093	0.0864375	-27.0161
chr3	21308256	2.81903e-06	0.000926291	-27.0306
Leftover_ScbfJmS_1772	65759	9.57097e-06	0.00241481	-27.0324
chr27	6308507	0.00109904	0.0779537	-27.1183
Leftover_ScbfJmS_2470	45727	1.14969e-06	0.000440734	-27.1739
chr1	222186	0.000521214	0.0475251	-27.3935
Leftover_ScbfJmS_1068	17466	0.00161821	0.0986726	-27.4863
Leftover_ScbfJmS_1760	43921	2.48199e-05	0.00520356	-27.5668
Leftover_ScbfJmS_261_1982	19236	0.000112464	0.0164958	-27.7101
chrX	113618932	2.89988e-07	0.000140593	-28.2151
chr27	6676498	5.13925e-07	0.000224908	-28.2922
Leftover_ScbfJmS_2145	3482	0.000251281	0.0293421	-28.2984
Leftover_ScbfJmS_151	2601	0.000453594	0.0442946	-28.3088
Leftover_ScbfJmS_2168	24876	0.000240742	0.0284813	-28.3103
chr26	10835140	0.000840199	0.0648438	-28.5349
chr9	59089365	8.48809e-05	0.0133044	-28.9447
Leftover_ScbfJmS_1167	11757	0.000127765	0.0180264	-28.9627
chrX	123858838	0.000599082	0.0521083	-29.2199
Leftover_ScbfJmS_1097	27927	0.000727847	0.0589993	-29.4732
chr15	1905759	0.000843538	0.0649256	-29.4799
chr14	13605237	6.0527e-05	0.010558	-29.4833
contig_X_unplaced	888406	7.07056e-05	0.0118728	-29.5593
chrX	123883166	0.000280382	0.031838	-29.5897
Leftover_ScbfJmS_1097	222580	0.00160229	0.0979956	-29.6537
Leftover_ScbfJmS_1513_2139	154303	2.49285e-05	0.00520356	-29.8913
Leftover_ScbfJmS_1336	201611	0.000962597	0.0713678	-30
Leftover_ScbfJmS_1757	40109	0.000547284	0.0491185	-30.0498
Leftover_ScbfJmS_2439	42945	0.000989243	0.0726356	-30.0722
chr27	6676467	0.000240531	0.0284813	-30.151
Leftover_ScbfJmS_339	37386	0.000144114	0.019769	-30.1701
Leftover_ScbfJmS_1329	2564	0.00131335	0.0865285	-30.2941
chr19	54788784	0.000724718	0.0589316	-30.4922
Leftover_ScbfJmS_610	9650	8.19211e-07	0.000337597	-30.5784
Leftover_ScbfJmS_527	4236	0.000631874	0.0538585	-30.6364
Leftover_ScbfJmS_2110	152233	0.0001979	0.0247037	-30.6561
Leftover_ScbfJmS_1967	51409	0.000579045	0.0509973	-30.6742
chrX	65041679	0.000142669	0.019598	-30.7692
Leftover_ScbfJmS_304	59527	0.000248067	0.0290652	-30.8113
Leftover_ScbfJmS_1513_2139	106118	0.000769281	0.0612108	-30.8586
chr23	38632143	4.68354e-05	0.00862608	-31.1791
Leftover_ScbfJmS_1417	23494	1.66315e-05	0.00380769	-31.1828
chr8	103555425	0.00144513	0.0916047	-31.3517
Leftover_ScbfJmS_871	53	1.62551e-06	0.0005825	-31.3714
chrX	38162542	0.000308298	0.0341455	-31.5155
Leftover_ScbfJmS_608	15067	9.98701e-05	0.0151033	-31.6468
chr14	13773411	6.98506e-05	0.0117692	-32
Leftover_ScbfJmS_324_987_2391	58200	0.000300135	0.0334962	-32.4887
Leftover_ScbfJmS_610	9645	9.75527e-08	5.84799e-05	-32.4934
chrX	90003172	0.000584407	0.051196	-32.8854
chr27	30458038	0.00129388	0.0859476	-33.1163
chr18	50770569	0.000246041	0.0289249	-33.1662
Leftover_ScbfJmS_2420	141431	1.91159e-05	0.00428716	-33.3333
chr23	2898	0.000183992	0.0236948	-33.4013
chrX	86170435	0.000455489	0.0442967	-33.4358
chr27	7190413	3.68107e-05	0.0071108	-33.4579
chrX	123858845	0.000124427	0.0176561	-33.4718
chrX	32507174	3.52055e-06	0.00107137	-33.5013
chr25	17259	0.00113195	0.0793071	-33.6459
chr25	19806243	0.00139722	0.0899432	-33.7461
chrX	86169756	4.12871e-09	3.81632e-06	-34.1188
Leftover_ScbfJmS_935	37050	0.000665193	0.0558492	-34.3101
Leftover_ScbfJmS_1946	20001	0.000461495	0.0446611	-34.3881
chr18	57265980	3.3929e-05	0.00667811	-34.5093
Leftover_ScbfJmS_1324	467082	0.000129099	0.0181113	-35.1902
chr20	57828378	0.000457261	0.0443825	-35.2914
Leftover_ScbfJmS_1411	17902	0.000282914	0.0320519	-35.9375
chr27	6676544	4.15513e-05	0.00779809	-36.2883
chr24	61975277	5.04019e-05	0.00911326	-36.3881
chrX	32550084	0.000257329	0.029802	-36.9841
Leftover_ScbfJmS_610	6396	3.29272e-09	3.19278e-06	-37.0011
chr21	364615	5.97558e-05	0.0104789	-38.3968
Leftover_ScbfJmS_533	23289	0.000106102	0.015837	-39.1528
Leftover_ScbfJmS_2352	2465	3.4695e-09	3.26807e-06	-40.3937
Leftover_ScbfJmS_903	78805	6.80876e-08	4.28926e-05	-41.3333
chr1	222201	2.45247e-06	0.000819457	-42.1024
chr29	5668022	3.77564e-06	0.00112478	-43.8492
Leftover_ScbfJmS_52	60468	1.38845e-05	0.00327741	-46.2963
chrX	32635241	3.42112e-06	0.00104756	-46.8013
Leftover_ScbfJmS_1377	51836	2.23546e-36	7.36988e-32	-54.3255
Note: "chr" represents chromosome; "position" repesents the base pair position of corresponding chromosome; "meth.diff" represents methylation differencen; “Leftover_ScbfJmS” represent contigs that have not been assembled into a chromosome
