# Supplementary material for: Whole Genome DNA Methylation Variations in Mammary Gland Tissues from Holstein Cattle Producing Milk with Various Fat and Protein Contents
Source: Genes (Basel). 2021 Oct 28;12(11):1727. doi: 10.3390/genes12111727 (PMC8618717; doi:10.3390/genes12111727)
Supplement: Supplementary file 1 [file genes-12-01727-s001.zip › SupplementaryMaterial/TableS7_QTLs_harboring_DMCs.xlsx]

## Sheet: Table S7 QTLs
Table S7 milk productivity related QTLs harboring DMCs
QTL_ID	QTL.Symbols	QTL.Trait_Names	Chromosome ID	Start position	End position	QTL.Significances	QTL.Traits	DMC (HMF vs LMF)	DMC (HMP vs LMP)	DMC (HMFP vs LMFP)
10104	PY	Milk protein yield	chr27	1099081	32912109	Significant	milk-composition-protein	36	534	299
2611	PY	Milk protein yield	chr27	5484642	21801052	NA	milk-composition-protein	35	533	297
2592	MY	Milk yield	chr27	5484642	21801052	NA	milk-yield	35	533	297
12207	FA-C16:0	Palmitic acid content	chr18	1891819	61995322	Suggestive	fatty-acid-content	2	75	22
135379	PY	Milk protein yield	chr18	57565406	60103953	-	milk-composition-protein	0	74	17
2505	PP	Milk protein percentage	chr1	2273068	11921588	NA	milk-composition-protein	0	15	3
2510	PY	Milk protein yield	chr1	2273068	11921588	NA	milk-composition-protein	0	15	3
2728	PY	Milk protein yield	chr1	1800633	25117557	NA	milk-composition-protein	0	15	3
10212	PY	Milk protein yield	chr1	2273068	25117557	Significant	milk-composition-protein	0	15	3
2509	MY	Milk yield	chr1	2273068	11921588	NA	milk-yield	0	15	3
10211	MY	Milk yield	chr1	2273068	25117557	Significant	milk-yield	0	15	3
19626	FA-C13:0	Tridecylic acid content	chr15	20	59060134	Significant	fatty-acid-content	2	14	4
21547	PP	Milk protein percentage	chr15	17156472	30505620	Suggestive	milk-composition-protein	0	13	3
12232	ALD-C18:0	Stearic aldehyde content	chr6	612894	9283340	Significant	fatty-acid-content	11	11	10
12233	FA-C22:6	Docosahexaenoic acid content	chr6	612894	9283340	Significant	fatty-acid-content	11	11	10
12234	N6N3R	Omega-6 to omega-3 fatty acid ratio	chr6	612894	9283340	Significant	fatty-acid-content	11	11	10
10208	PP	Milk protein percentage	chr6	5023293	18528012	Significant	milk-composition-protein	11	11	10
6065	PY	Milk protein yield	chr6	767213	13254392	Suggestive	milk-composition-protein	11	11	10
19759	FA-C17:0	Margaric acid content	chr29	20	18794396	Suggestive	fatty-acid-content	2	11	7
2693	PY	Milk protein yield	chr29	5494915	12524143	NA	milk-composition-protein	1	7	4
1388	MSPD	Milking speed	chr29	4843747	12524143	NA	milk-yield	1	7	4
2604	PP	Milk protein percentage	chr14	4495395	24139618	NA	milk-composition-protein	2	4	16
3413	PP	Milk protein percentage	chr14	1546620	31896975	NA	milk-composition-protein	2	4	16
10099	PY	Milk protein yield	chr14	1546620	49707773	Significant	milk-composition-protein	2	4	16
10100	PY	Milk protein yield	chr14	1546620	49707773	Significant	milk-composition-protein	2	4	16
10101	PY	Milk protein yield	chr14	1546620	49707773	Significant	milk-composition-protein	2	4	16
10148	PY	Milk protein yield	chr6	5747732	5928842	Significant	milk-composition-protein	6	4	5
21539	MBCASP	Milk beta-casein percentage	chr7	20669	56958148	Suggestive	milk-composition-protein	2	4	1
20571	MKCAS	Milk kappa-casein content	chr6	18794396	88617260	Significant	milk-composition-protein	0	4	1
20593	PC	Milk protein content	chr6	18794396	88617260	Significant	milk-composition-protein	0	4	1
3608	MY	Milk yield	chr14	9709390	15459068	NA	milk-yield	2	3	16
170166	PP	Milk protein percentage	chr16	80952609	81180900	Significant	milk-composition-protein	1	3	5
2443	PP	Milk protein percentage	chr3	12993207	44877667	NA	milk-composition-protein	3	3	4
2443	PP	Milk protein percentage	chr3	12993207	44877667	NA	milk-composition-protein	3	3	4
2437	PY	Milk protein yield	chr3	11584821	34476315	NA	milk-composition-protein	2	3	4
2550	PP	Milk protein percentage	chr3	17684476	33518424	NA	milk-composition-protein	2	3	4
2584	MY	Milk yield	chr3	19982388	40635147	NA	milk-yield	2	3	4
1511	PP	Milk protein percentage	chr11	20526954	62118964	NA	milk-composition-protein	2	3	1
1512	MY	Milk yield	chr11	20526954	62118964	NA	milk-yield	2	3	1
9993	MY	Milk yield	chr5	16810362	73908617	Significant	milk-yield	0	3	1
21534	MALACTP	Milk alpha-lactalbumin percentage	chr5	12162512	70739624	Significant	milk-composition-protein	0	3	0
10436	PY	Milk protein yield	chr5	6626746	58397924	Significant	milk-composition-protein	0	3	0
10438	PP	Milk protein percentage	chr5	18056864	60503703	Significant	milk-composition-protein	0	3	0
9996	MY	Milk yield	chr5	9257559	65732095	Significant	milk-yield	0	3	0
10435	MY	Milk yield	chr5	5265049	57240053	Significant	milk-yield	0	3	0
21548	MACASP	Milk alpha-casein percentage	chr17	1722520	46479598	Suggestive	milk-composition-protein	0	3	0
3438	MSPD	Milking speed	chr8	8997449	28150478	NA	milk-yield	2	2	6
21540	MACASP	Milk alpha-casein percentage	chr9	6730016	59478866	Suggestive	milk-composition-protein	3	2	4
21533	MACASP	Milk alpha-casein percentage	chr1	34048514	96156452	Significant	milk-composition-protein	3	2	2
2654	PP	Milk protein percentage	chr3	23845321	37454959	NA	milk-composition-protein	1	2	2
2657	PY	Milk protein yield	chr3	23845321	37454959	NA	milk-composition-protein	1	2	2
2653	MY	Milk yield	chr3	23845321	37454959	NA	milk-yield	1	2	2
1689	PY	Milk protein yield	chr9	18194890	26685911	NA	milk-composition-protein	1	2	1
3753	PY	Milk protein yield	chr9	19427112	26685911	-	milk-composition-protein	1	2	1
3754	PY	Milk protein yield	chr9	19427112	26685911	-	milk-composition-protein	1	2	1
3738	MY	Milk yield	chr9	11640376	26685911	-	milk-yield	1	2	1
2608	PY	Milk protein yield	chr5	32571641	44520234	NA	milk-composition-protein	0	2	0
10329	PP	Milk protein percentage	chr22	755748	11420954	Significant	milk-composition-protein	0	2	0
10103	PY	Milk protein yield	chr20	9570	45415528	Significant	milk-composition-protein	1	1	5
12250	FA-C18:1n7	cis-Vaccenic acid content	chr20	9570	12158768	Significant	fatty-acid-content	1	1	4
12199	FA-C18:1	Oleic acid content	chr1	11921588	63230999	Suggestive	fatty-acid-content	2	1	2
12226	FA-C18:2	Linoleic acid content	chr1	25117557	48441931	Significant	fatty-acid-content	1	1	2
12227	FA-C18:3	Linolenic acid content	chr1	25117557	48441931	Significant	fatty-acid-content	1	1	2
12228	PUFA	Polyunsaturated fatty acid content	chr1	25117557	48441931	Significant	fatty-acid-content	1	1	2
10297	PY	Milk protein yield	chr10	10323420	79980762	Significant	milk-composition-protein	1	1	2
12171	FA-C16:0	Palmitic acid content	chr13	12678191	53561417	Significant	fatty-acid-content	1	1	2
10137	PY	Milk protein yield	chr3	21236169	21437367	Significant	milk-composition-protein	1	1	1
6047	MY	Milk yield	chr3	21236169	21437367	Suggestive	milk-yield	1	1	1
140204	MAS1CP	Milk alpha-S1-casein percentage	chr2	5856554	7755903	Significant	milk-composition-protein	0	1	1
23193	MVB12	Milk vitamin B-12 content	chr10	12073762	12301704	Significant	milk-composition-other	0	1	1
23194	MVB12	Milk vitamin B-12 content	chr10	12073762	12301704	Significant	milk-composition-other	0	1	1
10015	PP	Milk protein percentage	chr10	11778704	15921581	Significant	milk-composition-protein	0	1	1
10445	PP	Milk protein percentage	chr19	677484	57115120	Significant	milk-composition-protein	0	1	1
2562	PY	Milk protein yield	chr20	3322438	12158768	NA	milk-composition-protein	0	1	1
2565	PY	Milk protein yield	chr20	3322438	12158768	NA	milk-composition-protein	0	1	1
2748	PP	Milk protein percentage	chr20	8227595	34247173	NA	milk-composition-protein	0	1	1
3414	PP	Milk protein percentage	chr20	8988284	22933014	NA	milk-composition-protein	0	1	1
10388	PY	Milk protein yield	chr20	3322438	12158768	Significant	milk-composition-protein	0	1	1
10448	PP	Milk protein percentage	chr20	5246556	31859813	Significant	milk-composition-protein	0	1	1
2749	MY	Milk yield	chr20	8302016	25984013	NA	milk-yield	0	1	1
10387	MY	Milk yield	chr20	3322438	12158768	Significant	milk-yield	0	1	1
106564	MY	Milk yield	chr27	29570393	31059321	Significant	milk-yield	0	1	1
2612	PY	Milk protein yield	chr29	12524143	37051999	NA	milk-composition-protein	0	1	1
2593	MY	Milk yield	chr29	12524143	37051999	NA	milk-yield	0	1	1
2651	PP	Milk protein percentage	chr2	6527213	17953475	NA	milk-composition-protein	0	1	0
20523	FA-C18:1n6	trans-12-C18:1 fatty acid content	chr5	26056742	26986116	Significant	fatty-acid-content	0	1	0
10279	PP	Milk protein percentage	chr5	15032793	30692499	Significant	milk-composition-protein	0	1	0
13037	PP	Milk protein percentage	chr5	30156898	36650351	Significant	milk-composition-protein	0	1	0
13038	PY	Milk protein yield	chr5	30156898	36650351	Suggestive	milk-composition-protein	0	1	0
13035	MY	Milk yield	chr5	30156898	36650351	Suggestive	milk-yield	0	1	0
10363	PP	Milk protein percentage	chr5	37410452	57693952	Significant	milk-composition-protein	0	1	0
1508	PP	Milk protein percentage	chr6	9283340	50534735	NA	milk-composition-protein	0	1	0
1509	PY	Milk protein yield	chr6	9283340	50534735	NA	milk-composition-protein	0	1	0
1544	PY	Milk protein yield	chr6	10263505	50788289	NA	milk-composition-protein	0	1	0
1546	PP	Milk protein percentage	chr6	16511793	50788289	NA	milk-composition-protein	0	1	0
1755	PP	Milk protein percentage	chr6	13465526	25230782	NA	milk-composition-protein	0	1	0
2511	PP	Milk protein percentage	chr6	20501114	33227425	NA	milk-composition-protein	0	1	0
2725	PP	Milk protein percentage	chr6	20501114	26758600	NA	milk-composition-protein	0	1	0
21538	PP	Milk protein percentage	chr6	9810731	40579862	Significant	milk-composition-protein	0	1	0
10041	PP	Milk protein percentage	chr6	20501114	23908680	Significant	milk-composition-protein	0	1	0
10043	PP	Milk protein percentage	chr6	20501114	23908680	Significant	milk-composition-protein	0	1	0
10386	PP	Milk protein percentage	chr6	20501114	33227425	Significant	milk-composition-protein	0	1	0
10394	PP	Milk protein percentage	chr6	9283340	26758600	Significant	milk-composition-protein	0	1	0
10440	PP	Milk protein percentage	chr6	6462775	40398752	Significant	milk-composition-protein	0	1	0
1510	MY	Milk yield	chr6	9283340	50534735	NA	milk-yield	0	1	0
1542	MY	Milk yield	chr6	12914591	50788289	NA	milk-yield	0	1	0
2723	MY	Milk yield	chr6	20504736	37442219	NA	milk-yield	0	1	0
10042	MY	Milk yield	chr6	20501114	23908680	Significant	milk-yield	0	1	0
3412	PP	Milk protein percentage	chr6	40942082	67283441	NA	milk-composition-protein	0	1	0
2430	MY	Milk yield	chr6	50462125	65653453	NA	milk-yield	0	1	0
3437	MSPD	Milking speed	chr6	54543946	65654750	NA	milk-yield	0	1	0
156681	PY	Milk protein yield	chr8	91065857	93066321	Significant	milk-composition-protein	0	1	0
156685	PY	Milk protein yield	chr11	33534073	35512724	Significant	milk-composition-protein	0	1	0
180229	MNA	Milk sodium content	chr12	68616690	77578414	Significant	milk-composition-other	0	1	0
180230	MLC	Milk lactose content	chr12	68616690	77578414	Significant	milk-composition-other	0	1	0
2672	PP	Milk protein percentage	chr13	8230392	17905459	NA	milk-composition-protein	0	1	0
2720	PP	Milk protein percentage	chr13	8230392	16140936	NA	milk-composition-protein	0	1	0
4502	PY	Milk protein yield	chr15	37442829	40819540	NA	milk-composition-protein	0	1	0
106546	MY	Milk yield	chr17	4961890	5629449	Significant	milk-yield	0	1	0
31785	FA-C18:1t16	trans-16-C18:1 fatty acid content	chr17	41001273	41991683	Significant	fatty-acid-content	0	1	0
2556	PY	Milk protein yield	chr17	20742009	41380172	NA	milk-composition-protein	0	1	0
2679	PY	Milk protein yield	chr17	36623862	41380172	NA	milk-composition-protein	0	1	0
2560	MY	Milk yield	chr17	20742009	41380172	NA	milk-yield	0	1	0
11327	MY	Milk yield	chr17	36623862	41380172	Significant	milk-yield	0	1	0
12249	N6N3R	Omega-6 to omega-3 fatty acid ratio	chr18	28994493	46084260	Significant	fatty-acid-content	0	1	0
2721	PY	Milk protein yield	chr18	35476300	50441761	NA	milk-composition-protein	0	1	0
1532	MY	Milk yield	chr18	35476300	50441761	NA	milk-yield	0	1	0
10021	FA-C18:1	Oleic acid content	chr19	6114169	46423055	Significant	fatty-acid-content	0	1	0
12251	FA-C14:0	Myristic acid content	chr22	14815909	25594441	Significant	fatty-acid-content	0	1	0
12252	FA-C16:0	Palmitic acid content	chr22	14815909	25594441	Significant	fatty-acid-content	0	1	0
12253	FA-C16:1	Palmitoleic acid content	chr22	14815909	25594441	Significant	fatty-acid-content	0	1	0
12254	FA-C18:0	Stearic acid content	chr22	14815909	25594441	Significant	fatty-acid-content	0	1	0
12255	FA-C18:1	Oleic acid content	chr22	14815909	25594441	Significant	fatty-acid-content	0	1	0
12256	CLAC18:2	Conjugated linoleic acid content	chr22	14815909	25594441	Significant	fatty-acid-content	0	1	0
12257	TOTFA	Total fatty acid content	chr22	14815909	25594441	Significant	fatty-acid-content	0	1	0
12258	SFA	Saturated fatty acid content	chr22	14815909	25594441	Significant	fatty-acid-content	0	1	0
12259	RPUSFA	Polyunsaturated to saturated fatty acid ratio	chr22	14815909	25594441	Significant	fatty-acid-content	0	1	0
2687	PY	Milk protein yield	chr22	13580729	25594441	NA	milk-composition-protein	0	1	0
3632	PP	Milk protein percentage	chr23	598091	3831564	NA	milk-composition-protein	0	1	0
178509	PY	Milk protein yield	chr23	1674622	3167662	Suggestive	milk-composition-protein	0	1	0
2607	PP	Milk protein percentage	chr25	3670555	13822484	NA	milk-composition-protein	0	1	0
180329	MCA	Milk calcium content	chr25	25642563	29605418	Significant	milk-composition-other	0	1	0
2610	PY	Milk protein yield	chr25	27460729	35322340	NA	milk-composition-protein	0	1	0
1538	MY	Milk yield	chr25	27460729	39618958	NA	milk-yield	0	1	0
2591	MY	Milk yield	chr25	27460729	35322340	NA	milk-yield	0	1	0
2691	MY	Milk yield	chr28	14153160	25145146	NA	milk-yield	0	1	0
156702	PY	Milk protein yield	chr29	33464929	35459620	Significant	milk-composition-protein	0	1	0
4506	MY305	305-day milk yield	chr29	30055062	40941259	NA	milk-yield	0	1	0
10369	PP	Milk protein percentage	chr18	49687868	56431652	Significant	milk-composition-protein	2	0	3
2750	PY	Milk protein yield	chr20	9570	8232123	NA	milk-composition-protein	1	0	3
12210	FA-C16:1	Palmitoleic acid content	chr26	11772290	48138729	Suggestive	fatty-acid-content	2	0	2
1521	EY	Milk energy yield	chr9	43806597	59664163	NA	milk-composition-protein	1	0	2
12204	FA-C16:1	Palmitoleic acid content	chr13	27226927	53561417	Suggestive	fatty-acid-content	1	0	2
2671	PY	Milk protein yield	chr13	40533536	60272641	NA	milk-composition-protein	1	0	2
2670	MY	Milk yield	chr13	40533536	60272641	NA	milk-yield	1	0	2
31023	MY305	305-day milk yield	chr18	50748705	50901343	Significant	milk-yield	1	0	2
31024	MY305	305-day milk yield	chr18	50748705	50901343	Significant	milk-yield	1	0	2
31026	MY305	305-day milk yield	chr18	50748705	50901343	Significant	milk-yield	1	0	2
4809	PP	Milk protein percentage	chr23	20578979	23232767	Significant	milk-composition-protein	1	0	2
10451	PY	Milk protein yield	chr23	7140631	31178891	Significant	milk-composition-protein	1	0	2
19985	PP	Milk protein percentage	chr23	21023960	21977581	Significant	milk-composition-protein	1	0	2
3630	MY	Milk yield	chr23	17511031	34820629	NA	milk-yield	1	0	2
4644	MSPD	Milking speed	chr23	17511031	30322885	NA	milk-yield	1	0	2
10449	MY	Milk yield	chr23	7663436	31178891	Significant	milk-yield	1	0	2
19984	MY305	305-day milk yield	chr23	21023960	21977581	Significant	milk-yield	1	0	2
106559	MY	Milk yield	chr23	21591358	21837732	Significant	milk-yield	1	0	2
10193	PY	Milk protein yield	chr26	27602977	36516814	Significant	milk-composition-protein	2	0	1
106522	MY	Milk yield	chr3	106930563	107404279	Significant	milk-yield	1	0	1
1522	PY	Milk protein yield	chr9	26691470	43806597	NA	milk-composition-protein	1	0	1
10218	PY	Milk protein yield	chr9	25471420	43806597	Significant	milk-composition-protein	1	0	1
2553	MY	Milk yield	chr9	33227268	43806597	NA	milk-yield	1	0	1
19695	FA-C20:5	Eicosapentaenoic acid content	chr9	59015991	59995189	Significant	fatty-acid-content	1	0	1
19700	FA-C22:4	Docosatetraenoic acid content	chr9	59015991	59995189	Significant	fatty-acid-content	1	0	1
21541	MACASP	Milk alpha-casein percentage	chr10	14738558	67469928	Suggestive	milk-composition-protein	1	0	1
2554	MY	Milk yield	chr10	40804290	49417120	NA	milk-yield	1	0	1
12209	FA-C18:1	Oleic acid content	chr24	5544307	62091950	Suggestive	fatty-acid-content	1	0	1
2508	PY	Milk protein yield	chr1	47896843	87234102	NA	milk-composition-protein	2	0	0
6055	MY	Milk yield	chr4	61997	270846	Significant	milk-yield	2	0	0
6042	PY	Milk protein yield	chr1	49166978	49648768	Significant	milk-composition-protein	1	0	0
2582	MY	Milk yield	chr1	68685696	85414476	NA	milk-yield	1	0	0
12229	N6N3R	Omega-6 to omega-3 fatty acid ratio	chr2	62205631	79735388	Significant	fatty-acid-content	1	0	0
1516	EY	Milk energy yield	chr2	79776061	89931892	NA	milk-composition-protein	1	0	0
31772	FA-C22:5	Docosapentaenoic acid content	chr3	27001604	27997941	Significant	fatty-acid-content	1	0	0
31782	FA-n3	Omega-3 unsaturated fatty acid content	chr3	27001604	27997941	Significant	fatty-acid-content	1	0	0
10384	PP	Milk protein percentage	chr3	24272538	29222857	Significant	milk-composition-protein	1	0	0
1526	EY	Milk energy yield	chr15	7078115	18600230	NA	milk-composition-protein	1	0	0
1527	PY	Milk protein yield	chr15	7078115	18600230	NA	milk-composition-protein	1	0	0
10290	MSPD	Milking speed	chr7	25254399	64995512	Significant	milk-yield	0	0	2
10291	MY	Milk yield	chr7	25254399	64995512	Significant	milk-yield	0	0	2
4861	C16R	Palmitoleic acid to palmitic acid ratio	chr2	4223884	6527213	Significant	fatty-acid-content	0	0	1
180131	MNA	Milk sodium content	chr2	5718384	6567522	Significant	milk-composition-other	0	0	1
180132	MLC	Milk lactose content	chr2	5718384	6567522	Significant	milk-composition-other	0	0	1
4765	PP	Milk protein percentage	chr2	6417285	6637141	Significant	milk-composition-protein	0	0	1
180129	MAS1CP	Milk alpha-S1-casein percentage	chr2	5718384	6567522	Significant	milk-composition-protein	0	0	1
180130	MAS2CP	Milk alpha-S2-casein percentage	chr2	5718384	6567522	Significant	milk-composition-protein	0	0	1
140205	MAS1CP	Milk alpha-S1-casein percentage	chr2	5788801	7179149	Significant	milk-composition-protein	0	0	1
4707	MY	Milk yield	chr2	6417285	6637141	Significant	milk-yield	0	0	1
19682	FA-C17:0	Margaric acid content	chr26	33003665	33962496	Suggestive	fatty-acid-content	0	0	1
177641	PY	Milk protein yield	chr26	32644710	33556275	Significant	milk-composition-protein	0	0	1
177642	PY	Milk protein yield	chr26	32644710	33556275	Significant	milk-composition-protein	0	0	1
177665	PY	Milk protein yield	chr26	32644710	33556275	Significant	milk-composition-protein	0	0	1
177686	PY	Milk protein yield	chr26	32644710	33556275	Significant	milk-composition-protein	0	0	1
177732	PY	Milk protein yield	chr26	32792279	33778915	Significant	milk-composition-protein	0	0	1
177883	PY	Milk protein yield	chr26	32644710	33556275	Suggestive	milk-composition-protein	0	0	1
177922	PY	Milk protein yield	chr26	32644710	33556275	Suggestive	milk-composition-protein	0	0	1
178324	PY	Milk protein yield	chr26	32792279	33778915	Suggestive	milk-composition-protein	0	0	1
177646	MY	Milk yield	chr26	32851706	33885893	Significant	milk-yield	0	0	1
177649	MY	Milk yield	chr26	32851706	33885893	Significant	milk-yield	0	0	1
177677	MY	Milk yield	chr26	32821171	33836268	Significant	milk-yield	0	0	1
177678	MY	Milk yield	chr26	32821171	33836268	Significant	milk-yield	0	0	1
177709	MY	Milk yield	chr26	32792279	33778915	Significant	milk-yield	0	0	1
177722	MY	Milk yield	chr26	32792279	33778915	Significant	milk-yield	0	0	1
178031	MY	Milk yield	chr26	32792279	33778915	Suggestive	milk-yield	0	0	1
178074	MY	Milk yield	chr26	32792279	33778915	Suggestive	milk-yield	0	0	1
178432	MY	Milk yield	chr26	32792279	33778915	Suggestive	milk-yield	0	0	1
156706	MY	Milk yield	chr5	91953587	93953619	Significant	milk-yield	0	0	1
3532	MY	Milk yield	chr7	27437470	33416156	NA	milk-yield	0	0	1
4865	CLAC18:2	Conjugated linoleic acid content	chr7	59576039	64165448	Suggestive	fatty-acid-content	0	0	1
4867	MUFA	Monounsaturated fatty acid content	chr7	59576039	64165448	Significant	fatty-acid-content	0	0	1
4868	SFA	Saturated fatty acid content	chr7	59576039	64165448	Suggestive	fatty-acid-content	0	0	1
4871	CLAC18:2	Conjugated linoleic acid content	chr7	59576039	64165448	Suggestive	fatty-acid-content	0	0	1
180234	MILKPH	Milk pH	chr13	45394264	48611254	Significant	milk-composition-other	0	0	1
10168	MY	Milk yield	chr16	53581577	53739140	Significant	milk-yield	0	0	1
10020	FA-C14:0	Myristic acid content	chr19	38089248	60113600	Significant	fatty-acid-content	0	0	1
2722	PY	Milk protein yield	chr20	22679451	40117873	NA	milk-composition-protein	0	0	1
2681	MY	Milk yield	chr20	35301025	39079127	NA	milk-yield	0	0	1
140241	MALACTP	Milk alpha-lactalbumin percentage	chr20	57531993	58986739	Significant	milk-composition-protein	0	0	1
106555	MY	Milk yield	chr20	57349620	59101797	Significant	milk-yield	0	0	1
12179	FA-C14:0	Myristic acid content	chr26	14558	23204936	Significant	fatty-acid-content	0	0	1
12180	SFA	Saturated fatty acid content	chr26	982672	19933347	Significant	fatty-acid-content	0	0	1
12181	FMP	Fat melting point	chr26	5156588	11807107	Significant	fatty-acid-content	0	0	1
12182	FA-C14:1	Myristoleic acid content	chr26	14558	28668377	Significant	fatty-acid-content	0	0	1
2573	PY	Milk protein yield	chr26	8406484	22313548	NA	milk-composition-protein	0	0	1
3638	PY	Milk protein yield	chr26	5259171	11772290	NA	milk-composition-protein	0	0	1
10454	PY	Milk protein yield	chr26	5245244	21780458	Significant	milk-composition-protein	0	0	1
11702	PY	Milk protein yield	chr26	6900997	11772290	Significant	milk-composition-protein	0	0	1
2574	MY	Milk yield	chr26	8406484	22313548	NA	milk-yield	0	0	1
10452	MY	Milk yield	chr26	3489496	19933347	Significant	milk-yield	0	0	1
11701	MY	Milk yield	chr26	6900997	11772290	Significant	milk-yield	0	0	1
164894	PY	Milk protein yield	chr26	37695494	41579300	Significant	milk-composition-protein	0	0	1
164868	MY	Milk yield	chr26	36022272	44280829	Significant	milk-yield	0	0	1
156701	PY	Milk protein yield	chr29	15650574	17620644	Significant	milk-composition-protein	0	0	1
