# Supplementary material for: Whole Genome DNA Methylation Variations in Mammary Gland Tissues from Holstein Cattle Producing Milk with Various Fat and Protein Contents
Source: Genes (Basel). 2021 Oct 28;12(11):1727. doi: 10.3390/genes12111727 (PMC8618717; doi:10.3390/genes12111727)
Supplement: Supplementary file 1 [file genes-12-01727-s001.zip › SupplementaryMaterial/TableS8_Genes_harboring_DMC_that_overlapping_QTLs.xlsx]

## Sheet: TaleS8
Table S8 genes harboring DMCs that overlapped with QTLs
Gene		DMC HMF vs LMF	DMC HMP vs LMP	DMC HMFP vs LMFP	QTLs	QTL.ID	QTL.names
CFLAR		1	0	0	1	1516	Milk energy yield
ENSBTAG00000052622.1	uncharacterized LOC101907803;uncharacterized LOC112449615	1	1	9	6	2604;3413;10099;10100;10101;3608	Milk protein percentage;Milk protein percentage;Milk protein yield;Milk protein yield;Milk protein yield;Milk yield
RN18S1	18S ribosomal RNA	1	60	35	3	10104;2611;2592	Milk protein yield;Milk protein yield;Milk yield
FBXO16	F-box protein 16	1	1	4	1	3438	Milking speed
LOC112444653	5.8S ribosomal RNA	1	17	16	3	10104;2611;2592	Milk protein yield;Milk protein yield;Milk yield
PDE5A	phosphodiesterase 5A	6	4	5	6	12232;12233;12234;10148;10208;6065	Stearic aldehyde content;Docosahexaenoic acid content;Omega-6 to omega-3 fatty acid ratio;Milk protein yield;Milk protein percentage;Milk protein yield
LOC782061	uncharacterized	1	0	0	4	12171;12204;2671;2670	Palmitic acid content;Palmitoleic acid content;Milk protein yield;Milk yield
ADAMTSL1	ADAMTS like 1	0	1	1	1	3438	Milking speed
CLPX	caseinolytic mitochondrial matrix peptidase chaperone subunit X	0	1	1	4	23193;23194;10015;10297	Milk vitamin B-12 content;Milk vitamin B-12 content;Milk protein percentage;Milk protein yield
CPPED1	calcineurin like phosphoesterase domain containing 1	0	1	0	1	2607	Milk protein percentage
DEFB7	defensin beta 7	0	1	3	3	10104;2611;2592	Milk protein yield;Milk protein yield;Milk yield
ENSBTAG00000013925.7	Novel	0	1	0	3	12171;2672;2720	Palmitic acid content;Milk protein percentage;Milk protein percentage
ENSBTAG00000050327.1	LOC101907627	0	1	0	1	21539	Milk beta-casein percentage
ENSBTAG00000052104.1	LOC104975214	0	1	1	10	12250;2562;2565;2748;3414;10103;10388;10448;2749;10387	cis-Vaccenic acid content;Milk protein yield;Milk protein yield;Milk protein percentage;Milk protein percentage;Milk protein yield;Milk protein yield;Milk protein percentage;Milk yield;Milk yield
FBXO16	F-box protein 16	0	1	4	1	3438	Milking speed
LRRFIP2	LRR binding FLII interacting protein 2	0	1	0	1	10329	Milk protein percentage
OPCML	opioid binding protein/cell adhesion molecule like	0	1	0	4	2612;156702;2593;4506	Milk protein yield;Milk protein yield;Milk yield;305-day milk yield
PARVA	parvin alpha	0	1	0	2	19626;4502	Tridecylic acid content;Milk protein yield
PIK3CA	phosphatidylinositol-4,5-bisphosphate 3-kinase catalytic subunit alpha	0	1	0	1	21533	Milk alpha-casein percentage
TPST1	tyrosylprotein sulfotransferase 1	0	1	0	4	180329;2610;1538;2591	Milk calcium content;Milk protein yield;Milk yield;Milk yield
TRIM48	tripartite motif containing 48	0	1	0	2	#N/A	#N/A
UGGT2	UDP-glucose glycoprotein glucosyltransferase 2	0	1	0	2	180229;180230	Milk sodium content;Milk lactose content
FZD3	frizzled class receptor 3	0	0	1	1	3438	Milking speed
GRIA4	glutamate ionotropic receptor AMPA type subunit 4	0	0	1	1	19626	Tridecylic acid content
LOC100336984	uncharacterized	0	0	1	1	12207	Palmitic acid content
MAP4K5	mitogen-activated protein kinase kinase kinase kinase 5	0	0	1	3	10297;21541;2554	Milk protein yield;Milk alpha-casein percentage;Milk yield
PMS1	PMS1 homolog 1, mismatch repair system component	0	0	1	9	4861;180131;180132;4765;180129;180130;140204;140205;4707	Palmitoleic acid to palmitic acid ratio;Milk sodium content;Milk lactose content;Milk protein percentage;Milk alpha-S1-casein percentage;Milk alpha-S2-casein percentage;Milk alpha-S1-casein percentage;Milk alpha-S1-casein percentage;Milk yield
QRSL1	glutaminyl-tRNA amidotransferase subunit QRSL1	0	0	1	2	1521;21540	Milk energy yield;Milk alpha-casein percentage
VTI1A	vesicle transport through interaction with t-SNAREs 1A	0	0	1	20	12210;19682;10193;177641;177642;177665;177686;177732;177883;177922;178324;177646;177649;177677;177678;177709;177722;178031;178074;178432	Palmitoleic acid content;Margaric acid content;Milk protein yield;Milk protein yield;Milk protein yield;Milk protein yield;Milk protein yield;Milk protein yield;Milk protein yield;Milk protein yield;Milk protein yield;Milk yield;Milk yield;Milk yield;Milk yield;Milk yield;Milk yield;Milk yield;Milk yield;Milk yield
